# Supplementary material for: A simple and reliable protocol for mouse serum proteome profiling studies by use of two-dimensional electrophoresis and MALDI TOF/TOF mass spectrometry
Source: Proteome Sci. 2008 Sep 12;6:25. doi: 10.1186/1477-5956-6-25 (PMC2563006; doi:10.1186/1477-5956-6-25)
Supplement: Additional file 3 — Protein sequences. We listed all identified protein sequence, the PMF (MS analysis) and PFF (tandem-MS analysis). We chose representative tandem MS for every ion peak fitting with the protein sequence. [file 1477-5956-6-25-S3.xls]

## Sheet: Sheet1
No	Swiss-Prot entry	PMF									PFF
		Start - End Observed Mr(expt) Mr(calc) Delta Miss Sequence									Observed	Mr(expt)	Mr(calc)	Delta	Miss	Score	Expect	Rank	Peptide
1	A1AG1_MOUSE	149 - 157 1096.6078 1095.6005 1095.6036 -0.0031 0 RPDITPELR
		44 - 52 1148.5343 1147.5270 1147.5273 -0.0002 0 WFFMGAAFR Oxidation (M)
		126 - 136 1265.6223 1264.6150 1264.6274 -0.0124 0 HGAFMLAFDLK Oxidation (M)
		125 - 136 1393.7266 1392.7193 1392.7223 -0.0030 1 KHGAFMLAFDLK Oxidation (M)
		126 - 139 1621.8024 1620.7952 1620.7970 -0.0018 1 HGAFMLAFDLKDEK
		126 - 139 1637.7986 1636.7913 1636.7919 -0.0006 1 HGAFMLAFDLKDEK Oxidation (M)
		110 - 124 1703.9053 1702.8980 1702.9042 -0.0061 0 YEGGVETFAHLIVLR									1703.9050	1702.8977	1702.9042	-0.0064	0	59	1.7e-005	1	YEGGVETFAHLIVLR
		110 - 125 1832.0021 1830.9949 1830.9991 -0.0042 1 YEGGVETFAHLIVLRK
		163 - 180 2091.9956 2090.9883 2090.9982 -0.0099 0 AVTHVGMDESEIIFVDWK Oxidation (M)
		163 - 181 2220.0940 2219.0867 2219.0932 -0.0065 1 AVTHVGMDESEIIFVDWKK Oxidation (M)
2	AMBP_MOUSE										1669.8500	1668.8427	1668.8439	-0.0012	0	38	0.0047	1	TIAACNLPIVQGPCR
3	APOM_MOUSE	104 - 114 1263.6330 1262.6257 1262.6288 -0.0031 1 LTEGKGNMELR Oxidation (M)
		123 - 137 1628.7530 1627.7457 1627.7585 -0.0128 0 TDLFSSSCPGGIMLK Oxidation (M)
		138 - 145 938.4269 937.4196 937.4253 -0.0057 0 ETGQGYQR									938.4200	937.4127	937.4253	-0.0126	0	27	0.036	1	ETGQGYQR
		146 - 158 1597.8470 1596.8397 1596.8412 -0.0015 1 FLLYNRSPHPPEK
		159 - 173 1862.8180 1861.8107 1861.8226 -0.0119 0 CVEEFQSLTSCLDFK
4	MUP1_MOUSE	50 - 57 964.4300 963.4227 963.4409 -0.0182 0 IEDNGNFR
		48 - 57 1221.5649 1220.5576 1220.5785 -0.0209 1 EKIEDNGNFR
		164 - 174 1258.6146 1257.6074 1257.6313 -0.0239 0 ENIIDLSNANR
		128 - 140 1502.6986 1501.6913 1501.6871 0.0043 0 DGETFQLMGLYGR Oxidation (M)
		33 - 47 1752.9323 1751.9250 1751.9318 -0.0068 1 INGEWHTIILASDKR
		113 - 127 1839.8901 1838.8829 1838.8508 0.0320 0 TDYDNFLMAHLINEK Oxidation (M)
		95 - 112 2009.9446 2008.9373 2008.9417 -0.0044 0 AGEYSVTYDGFNTFTIPK
		1 - 26 2902.4240 2901.4167 2901.4948 -0.0781 1 MKMLLLLCLGLTLVCVHAEEASSTGR
	MUP2_MOUSE	50 - 57 964.4300 963.4227 963.4409 -0.0182 0 IEDNGNFR
		48 - 57 1221.5649 1220.5576 1220.5785 -0.0209 1 EKIEDNGNFR
		164 - 174 1258.6146 1257.6074 1257.6313 -0.0239 0 ENIIDLSNANR
		58 - 68 1368.7958 1367.7885 1367.7812 0.0073 0 LFLEQIHVLEK
		152 - 163 1472.7147 1471.7074 1471.7605 -0.0531 1 FAKLCEEHGILR
		128 - 140 1502.6986 1501.6913 1501.6871 0.0043 0 DGETFQLMGLYGR Oxidation (M)
		33 - 47 1752.9323 1751.9250 1751.9318 -0.0068 1 INGEWHTIILASDKR
		113 - 127 1839.8901 1838.8829 1838.8508 0.0320 0 TDYDNFLMAHLINEK Oxidation (M)
		95 - 112 2009.9446 2008.9373 2008.9417 -0.0044 0 AGEYSVTYDGFNTFTIPK
		1 - 26 2902.4240 2901.4167 2901.4948 -0.0781 1 MKMLLLLCLGLTLVCVHAEEASSTGR
	MUP6_MOUSE	50 - 57 964.4300 963.4227 963.4409 -0.0182 0 IEDNGNFR
		48 - 57 1221.5649 1220.5576 1220.5785 -0.0209 1 EKIEDNGNFR
		164 - 174 1258.6146 1257.6074 1257.6313 -0.0239 0 ENIIDLSNANR
		152 - 163 1472.7147 1471.7074 1471.7241 -0.0167 0 FAQLCEEHGILR
		128 - 140 1502.6986 1501.6913 1501.6871 0.0043 0 DGETFQLMGLYGR Oxidation (M)
		33 - 47 1752.9323 1751.9250 1751.9318 -0.0068 1 INGEWHTIILASDKR
		113 - 127 1839.8901 1838.8829 1838.8508 0.0320 0 TDYDNFLMAHLINEK Oxidation (M)
		95 - 112 2009.9446 2008.9373 2008.9417 -0.0044 0 AGEYSVTYDGFNTFTIPK
		1 - 26 2902.4240 2901.4167 2901.4948 -0.0781 1 MKMLLLLCLGLTLVCVHAEEASSTGR
	MUP8_MOUSE	21 - 28 964.4300 963.4227 963.4409 -0.0182 0 IEDNGNFR
		19 - 28 1221.5649 1220.5576 1220.5785 -0.0209 1 EKIEDNGNFR
		135 - 145 1258.6146 1257.6074 1257.6313 -0.0239 0 ENIIDLSNANR
		123 - 134 1472.7147 1471.7074 1471.7241 -0.0167 0 FAQLCEEHGILR
		99 - 111 1502.6986 1501.6913 1501.6871 0.0043 0 DGETFQLMGLYGR Oxidation (M)
		4 - 18 1752.9323 1751.9250 1751.9318 -0.0068 1 INGEWHTIILASDKR
		84 - 98 1839.8901 1838.8829 1838.8508 0.0320 0 TDYDNFLMAHLINEK Oxidation (M)
		66 - 83 2009.9446 2008.9373 2008.9417 -0.0044 0 AGEYSVTYDGFNTFTIPK
5	A1AT1_MOUSE	301 - 308 981.5646 980.5574 980.5555 0.0018 0 LAQIHFPR									981.5560	980.5488	980.5555	-0.0068	0	32	0.014	1	LAQIHFPR
		319 - 328 1088.6177 1087.6104 1087.6059 0.0045 0 TLMSPLGITR
		319 - 328 1104.6143 1103.6070 1103.6008 0.0062 0 TLMSPLGITR Oxidation (M)
		300 - 308 1137.6700 1136.6627 1136.6566 0.0061 1 RLAQIHFPR									1137.6630	1136.6557	1136.6566	-0.0009	1	43	0.0012	1	RLAQIHFPR
		278 - 287 1214.6986 1213.6913 1213.6125 0.0788 0 MQHLEQTLSK
		288 - 297 1232.7107 1231.7034 1231.7288 -0.0254 1 ELISKFLLNR									1232.7010	1231.6937	1231.7288	-0.0351	1	63	1.3e-005	1	ELISKFLLNR
		193 - 209 1999.0901 1998.0828 1998.0825 0.0003 1 KLDQDTVFALANYILFK
		329 - 347 2003.0142 2002.0069 2002.0006 0.0062 0 IFNNGADLSGITEENAPLK									2003.0439	2002.0366	2002.0006	0.0360	0	88	2e-008	1	IFNNGADLSGITEENAPLK
		154 - 172 2198.9987 2197.9914 2197.9915 -0.0001 0 NHYQAEVFSVNFAESEEAK
		154 - 173 2327.1026 2326.0953 2326.0865 0.0089 1 NHYQAEVFSVNFAESEEAKK									2327.0959	2326.0886	2326.0865	0.0022	1	131	9.2e-013	1	NHYQAEVFSVNFAESEEAKK
		36 - 57 2405.1837 2404.1764 2404.1658 0.0106 0 DQSPASHEIATNLGDFAISLYR									2405.1689	2404.1616	2404.1658	-0.0042	0	62	8.1e-006	1	DQSPASHEIATNLGDFAISLYR
		214 - 235 2549.1717 2548.1645 2548.1605 0.0040 0 KPFDPENTEEAEFHVDESTTVK
		212 - 235 2863.3085 2862.3012 2862.3347 -0.0335 1 WKKPFDPENTEEAEFHVDESTTVK
		319 - 347 3088.6153 3087.6080 3087.5909 0.0171 1 TLMSPLGITRIFNNGADLSGITEENAPLK Oxidation (M)
		113 - 143 3498.8085 3497.8012 3497.7902 0.0110 0 SFQHLLQTLNRPDSELQLSTGNGLFVNNDLK									3498.7959	3497.7886	3497.7902	-0.0016	0	66	1.6e-006	1	SFQHLLQTLNRPDSELQLSTGNGLFVNNDLK
	A1AT2_MOUSE	301 - 308 975.6103 974.6031 974.6025 0.0006 0 LVQIHIPR
		319 - 328 1088.6177 1087.6104 1087.6059 0.0045 0 TLMSPLGITR
		319 - 328 1104.6143 1103.6070 1103.6008 0.0062 0 TLMSPLGITR Oxidation (M)
		300 - 308 1131.7165 1130.7092 1130.7036 0.0056 1 RLVQIHIPR
		329 - 347 2003.0142 2002.0069 2002.0006 0.0062 0 IFNNGADLSGITEENAPLK									2003.0439	2002.0366	2002.0006	0.0360	0	88	2e-008	1	IFNNGADLSGITEENAPLK
		214 - 230 2032.0070 2030.9998 2030.9221 0.0777 0 KPFDPENTEEAEFHVDK
		154 - 172 2198.9987 2197.9914 2197.9915 -0.0001 0 NHYQAEVFSVNFAESEEAK
		154 - 173 2327.1026 2326.0953 2326.0865 0.0089 1 NHYQAEVFSVNFAESEEAKK									2327.0959	2326.0886	2326.0865	0.0022	1	131	9.2e-013	1	NHYQAEVFSVNFAESEEAKK
		36 - 57 2405.1837 2404.1764 2404.1658 0.0106 0 DQSPASHEIATNLGDFAISLYR									2405.1689	2404.1616	2404.1658	-0.0042	0	62	8.1e-006	1	DQSPASHEIATNLGDFAISLYR
		385 - 406 2648.3615 2647.3542 2647.3474 0.0068 0 FDHPFLFIIFEEHTQSPIFVGK
		319 - 347 3088.6153 3087.6080 3087.5909 0.0171 1 TLMSPLGITRIFNNGADLSGITEENAPLK Oxidation (M)
		113 - 143 3498.8085 3497.8012 3497.7902 0.0110 0 SFQHLLQTLNRPDSELQLSTGNGLFVNNDLK									3498.7959	3497.7886	3497.7902	-0.0016	0	66	1.6e-006	1	SFQHLLQTLNRPDSELQLSTGNGLFVNNDLK
	A1AT3_MOUSE	301 - 308 981.5646 980.5574 980.5555 0.0018 0 LAQIHFPR									981.5560	980.5488	980.5555	-0.0068	0	32	0.014	1	LAQIHFPR
		319 - 328 1088.6177 1087.6104 1087.6059 0.0045 0 TLMSPLGITR
		319 - 328 1104.6143 1103.6070 1103.6008 0.0062 0 TLMSPLGITR Oxidation (M)
		300 - 308 1137.6700 1136.6627 1136.6566 0.0061 1 RLAQIHFPR									1137.6630	1136.6557	1136.6566	-0.0009	1	43	0.0012	1	RLAQIHFPR
		278 - 287 1214.6986 1213.6913 1213.6125 0.0788 0 MQHLEQTLSK
		193 - 209 1999.0901 1998.0828 1998.0825 0.0003 1 KLDQDTVFALANYILFK
		329 - 347 2003.0142 2002.0069 2002.0006 0.0062 0 IFNNGADLSGITEENAPLK									2003.0439	2002.0366	2002.0006	0.0360	0	88	2e-008	1	IFNNGADLSGITEENAPLK
		154 - 172 2198.9987 2197.9914 2197.9915 -0.0001 0 NHYQAEVFSVNFAESEEAK
		154 - 173 2327.1026 2326.0953 2326.0865 0.0089 1 NHYQAEVFSVNFAESEEAKK									2327.0959	2326.0886	2326.0865	0.0022	1	131	9.2e-013	1	NHYQAEVFSVNFAESEEAKK
		36 - 57 2405.1837 2404.1764 2404.1658 0.0106 0 DQSPASHEIATNLGDFAISLYR									2405.1689	2404.1616	2404.1658	-0.0042	0	62	8.1e-006	1	DQSPASHEIATNLGDFAISLYR
		214 - 235 2549.1717 2548.1645 2548.1605 0.0040 0 KPFDPENTEEAEFHVDESTTVK
		385 - 406 2648.3615 2647.3542 2647.3474 0.0068 0 FDHPFLFIIFEEHTQSPLFVGK
		212 - 235 2863.3085 2862.3012 2862.3347 -0.0335 1 WKKPFDPENTEEAEFHVDESTTVK
		319 - 347 3088.6153 3087.6080 3087.5909 0.0171 1 TLMSPLGITRIFNNGADLSGITEENAPLK Oxidation (M)
		113 - 143 3498.8085 3497.8012 3497.7902 0.0110 0 SFQHLLQTLNRPDSELQLSTGNGLFVNNDLK									3498.7959	3497.7886	3497.7902	-0.0016	0	66	1.6e-006	1	SFQHLLQTLNRPDSELQLSTGNGLFVNNDLK
	A1AT4_MOUSE	300 - 308 1036.5535 1035.5462 1035.5461 0.0001 0 SDAQIHIPR
		319 - 328 1088.6177 1087.6104 1087.6059 0.0045 0 TLMSPLGITR
		319 - 328 1104.6143 1103.6070 1103.6008 0.0062 0 TLMSPLGITR Oxidation (M)
		299 - 308 1192.6632 1191.6559 1191.6472 0.0087 1 RSDAQIHIPR
		288 - 297 1232.7107 1231.7034 1231.6924 0.0110 0 ELISQFLLNR									1232.7321	1231.7248	1231.7288	-0.0040	1	40	0.0024	1	ELISKFLLNR
		288 - 298 1388.8121 1387.8048 1387.7935 0.0113 1 ELISQFLLNRR
		193 - 209 1999.0901 1998.0828 1998.0825 0.0003 1 KLDQDTVFALANYILFK
		329 - 347 2003.0142 2002.0069 2002.0006 0.0062 0 IFNNGADLSGITEENAPLK									2003.0439	2002.0366	2002.0006	0.0360	0	88	2e-008	1	IFNNGADLSGITEENAPLK
		36 - 54 2042.0012 2040.9940 2040.9864 0.0076 0 DQSPASHEIATNLGDFALR
		154 - 172 2198.9987 2197.9914 2197.9915 -0.0001 0 NHYQAEVFSVNFAESEEAK
		154 - 173 2327.1026 2326.0953 2326.0865 0.0089 1 NHYQAEVFSVNFAESEEAKK									2327.0959	2326.0886	2326.0865	0.0022	1	131	9.2e-013	1	NHYQAEVFSVNFAESEEAKK
		214 - 235 2549.1717 2548.1645 2548.1241 0.0404 0 QPFDPENTEEAEFHVDESTTVK
		385 - 406 2648.3615 2647.3542 2647.3474 0.0068 0 FDHPFLFIIFEEHTQSPIFVGK
		212 - 235 2863.3085 2862.3012 2862.2984 0.0028 1 WKQPFDPENTEEAEFHVDESTTVK
		355 - 384 3088.6153 3087.6080 3087.6161 -0.0081 0 AVLTIDETGTEAAAATVLQVATYSMPPIVR
		355 - 384 3104.6157 3103.6084 3103.6110 -0.0026 0 AVLTIDETGTEAAAATVLQVATYSMPPIVR Oxidation (M)
		113 - 143 3498.8085 3497.8012 3497.7902 0.0110 0 SFQHLLQTLNRPDSELQLSTGNGLFVNNDLK									3498.7959	3497.7886	3497.7902	-0.0016	0	66	1.6e-006	1	SFQHLLQTLNRPDSELQLSTGNGLFVNNDLK
	A1AT5_MOUSE	301 - 308 947.5679 946.5606 946.5712 -0.0106 0 LAQIHIPR
		300 - 308 1103.6650 1102.6577 1102.6723 -0.0146 1 RLAQIHIPR
		288 - 297 1232.6950 1231.6877 1231.7288 -0.0411 1 ELISKFLLNR									1232.7010	1231.6937	1231.7288	-0.0351	1	63	1.3e-005	1	ELISKFLLNR
		212 - 222 1389.7030 1388.6957 1388.7088 -0.0131 1 WKKPFDPENTK
		174 - 186 1434.7550 1433.7477 1433.7514 -0.0036 1 VINDFVEKGTQGK
		329 - 347 1975.9740 1974.9667 1974.9897 -0.0230 0 IFNSGADLSGITEENAPLK
		193 - 209 2041.1140 2040.1067 2040.1295 -0.0227 1 KLEQDTVFVLANYILFK
		309 - 328 2179.1190 2178.1117 2178.1354 -0.0237 0 LSISGNYNLETLMSPLGITR
		309 - 328 2195.1160 2194.1087 2194.1303 -0.0216 0 LSISGNYNLETLMSPLGITR Oxidation (M)
		154 - 173 2327.0670 2326.0597 2326.0865 -0.0267 1 NHYQAEVFSVNFAESEEAKK									2327.0959	2326.0886	2326.0865	0.0022	1	131	9.2e-013	1	NHYQAEVFSVNFAESEEAKK
		36 - 57 2405.1470 2404.1397 2404.1658 -0.0261 0 DQSPASHEIATNLGDFAISLYR									2405.1689	2404.1616	2404.1658	-0.0042	0	62	8.1e-006	1	DQSPASHEIATNLGDFAISLYR
		329 - 354 2739.4050 2738.3977 2738.4238 -0.0261 1 IFNSGADLSGITEENAPLKLSQAVHK
	A1AT6_MOUSE	301 - 308 981.5646 980.5574 980.5555 0.0018 0 LAQIHFPR									981.5560	980.5488	980.5555	-0.0068	0	32	0.014	1	LAQIHFPR
		319 - 328 1088.6177 1087.6104 1087.6059 0.0045 0 TLMSPLGITR
		319 - 328 1104.6143 1103.6070 1103.6008 0.0062 0 TLMSPLGITR Oxidation (M)
		300 - 308 1137.6700 1136.6627 1136.6566 0.0061 1 RLAQIHFPR									1137.6630	1136.6557	1136.6566	-0.0009	1	43	0.0012	1	RLAQIHFPR
		278 - 287 1214.6986 1213.6913 1213.6125 0.0788 0 MQHLEQTLSK
		288 - 297 1232.7107 1231.7034 1231.7288 -0.0254 1 ELISKFLLNR									1232.7010	1231.6937	1231.7288	-0.0351	1	63	1.3e-005	1	ELISKFLLNR
		193 - 209 1999.0901 1998.0828 1998.0825 0.0003 1 KLDQDTVFALANYILFK
		329 - 347 2003.0142 2002.0069 2002.0006 0.0062 0 IFNNGADLSGITEENAPLK									2003.0439	2002.0366	2002.0006	0.0360	0	88	2e-008	1	IFNNGADLSGITEENAPLK
		154 - 172 2198.9987 2197.9914 2197.9915 -0.0001 0 NHYQAEVFSVNFAESEEAK
		154 - 173 2327.1026 2326.0953 2326.0865 0.0089 1 NHYQAEVFSVNFAESEEAKK									2327.0959	2326.0886	2326.0865	0.0022	1	131	9.2e-013	1	NHYQAEVFSVNFAESEEAKK
		36 - 57 2405.1837 2404.1764 2404.1658 0.0106 0 DQSPASHEIATNLGDFAISLYR									2405.1689	2404.1616	2404.1658	-0.0042	0	62	8.1e-006	1	DQSPASHEIATNLGDFAISLYR
		214 - 235 2549.1717 2548.1645 2548.1605 0.0040 0 KPFDPENTEEAEFHVDESTTVK
		385 - 406 2648.3615 2647.3542 2647.3474 0.0068 0 FDHPFLFIIFEEHTQSPLFVGK
		212 - 235 2863.3085 2862.3012 2862.3347 -0.0335 1 WKKPFDPENTEEAEFHVDESTTVK
		319 - 347 3088.6153 3087.6080 3087.5909 0.0171 1 TLMSPLGITRIFNNGADLSGITEENAPLK Oxidation (M)
		113 - 143 3498.8085 3497.8012 3497.7902 0.0110 0 SFQHLLQTLNRPDSELQLSTGNGLFVNNDLK									3498.7959	3497.7886	3497.7902	-0.0016	0	66	1.6e-006	1	SFQHLLQTLNRPDSELQLSTGNGLFVNNDLK
6	ANT3_MOUSE	134 - 140 894.4234 893.4161 893.4680 -0.0519 0 QLMEVFK
		358 - 365 896.3939 895.3867 895.4287 -0.0420 0 TEDGFSLK
		134 - 140 910.4446 909.4374 909.4629 -0.0256 0 QLMEVFK Oxidation (M)
		80 - 86 917.4929 916.4856 916.5130 -0.0274 1 RVWELSK
		170 - 178 948.4532 947.4460 947.4672 -0.0212 0 SSDLVSANR
		262 - 269 978.4830 977.4758 977.4930 -0.0172 1 FSPENTRK
		382 - 392 1054.5959 1053.5887 1053.5930 -0.0044 0 SQLPGIVAGGR
		260 - 268 1065.5249 1064.5176 1064.5250 -0.0074 1 SKFSPENTR
		437 - 446 1198.7272 1197.7200 1197.7345 -0.0146 0 ANRPFLVLIR									1198.7030	1197.6957	1197.7345	-0.0388	0	56	5.3e-005	1	ANRPFLVLIR
		356 - 365 1199.6001 1198.5929 1198.5982 -0.0053 1 FRTEDGFSLK
		62 - 72 1221.5962 1220.5889 1220.5520 0.0369 1 KATEEDGSEQK
		393 - 403 1309.6275 1308.6202 1308.5986 0.0216 0 DDLYVSDAFHK
		148 - 158 1340.6851 1339.6779 1339.6560 0.0218 0 TSDQIHFFFAK									1340.6851	1339.6778	1339.6560	0.0218	0	47	0.00038	1	TSDQIHFFFAK
		47 - 57 1359.7322 1358.7249 1358.7016 0.0233 0 DIPVNPLCIYR									1359.6680	1358.6607	1358.7016	-0.0409	0	67	3.9e-006	1	DIPVNPLCIYR
		447 - 458 1363.7522 1362.7449 1362.7329 0.0120 0 EVALNTIIFMGR
		447 - 458 1379.7588 1378.7516 1378.7278 0.0238 0 EVALNTIIFMGR Oxidation (M)
		296 - 308 1430.8106 1429.8033 1429.7816 0.0217 0 VAEGTQVLELPFK
		91 - 103 1541.7718 1540.7645 1540.7310 0.0335 0 FATNFYQHLADSK
		203 - 216 1700.8913 1699.8840 1699.8529 0.0312 1 LQPLDFKENPEQSR									1700.8910	1699.8837	1699.8529	0.0308	1	44	0.00053	1	LQPLDFKENPEQSR
		134 - 147 1714.8975 1713.8903 1713.8647 0.0256 1 QLMEVFKFDTISEK
		134 - 147 1730.9079 1729.9006 1729.8596 0.0410 1 QLMEVFKFDTISEK Oxidation (M)
		275 - 290 1841.8307 1840.8234 1840.7793 0.0441 0 VDGQSCPVPMMYQEGK Oxidation (M)
		275 - 290 1857.8195 1856.8122 1856.7742 0.0380 0 VDGQSCPVPMMYQEGK 2 Oxidation (M)
		63 - 79 1860.8913 1859.8840 1859.8496 0.0344 1 ATEEDGSEQKVPEATNR
		366 - 381 1878.9494 1877.9421 1877.9080 0.0341 0 EQLQDMGLIDLFSPEK Oxidation (M)
		104 - 124 2315.1450 2314.1377 2314.1151 0.0227 0 NDNDNIFLSPLSISTAFAMTK Oxidation (M)
		404 - 426 2337.1710 2336.1637 2336.1495 0.0143 0 AFLEVNEEGSEAAASTSVVITGR
		382 - 403 2345.2052 2344.1979 2344.1811 0.0169 1 SQLPGIVAGGRDDLYVSDAFHK									2345.1470	2344.1397	2344.1811	-0.0413	1	61	1e-005	1	SQLPGIVAGGRDDLYVSDAFHK
		296 - 323 3096.6320 3095.6248 3095.6827 -0.0580 1 VAEGTQVLELPFKGDDITMVLILPKPEK
7	A2AP_MOUSE	44 - 51 898.5883 897.5810 897.5687 0.0123 0 LPLPALFK
		253 - 260 1078.5090 1077.5017 1077.4879 0.0138 0 DFFHLDER
		72 - 81 1145.5943 1144.5870 1144.5836 0.0034 1 SVPTAEETRR
		243 - 252 1164.6247 1163.6174 1163.6186 -0.0012 1 TKFDPSLTQK
		480 - 491 1473.6546 1472.6473 1472.6129 0.0344 0 MEEDYPQFSSPK Oxidation (M)
		455 - 468 1499.7334 1498.7261 1498.7528 -0.0267 1 LIGQNDKADFHGGK
		197 - 209 1586.7986 1585.7913 1585.7736 0.0177 0 QEEDLANINQWVK
		435 - 448 1591.8042 1590.7969 1590.8114 -0.0145 0 NPNPSALPQLQEQR									1591.8040	1590.7967	1590.8114	-0.0146	0	53	8.6e-005	1	NPNPSALPQLQEQR
		52 - 65 1629.7783 1628.7710 1628.7906 -0.0196 1 LDNQDFGDHATLKR
		171 - 184 1680.8119 1679.8046 1679.8154 -0.0108 1 GFPIKDDFLEQSER									1680.8120	1679.8047	1679.8154	-0.0107	1	50	0.00017	1	GFPIKDDFLEQSER
		261 - 276 1868.8876 1867.8804 1867.8960 -0.0157 0 FTVSVDMMHAVSYPLR Oxidation (M)
		261 - 276 1884.8812 1883.8739 1883.8909 -0.0170 0 FTVSVDMMHAVSYPLR 2 Oxidation (M)
		193 - 209 1986.0135 1985.0063 1985.0217 -0.0155 1 LTGKQEEDLANINQWVK
		277 - 293 2129.0992 2128.0919 2128.1145 -0.0226 0 WFLLEQPEIQVAHFPFK
		135 - 161 3078.5705 3077.5632 3077.5327 0.0305 0 VLHMNTGSCLPHLLSHFYQNLGPGTIR Oxidation (M)
8	CBG_MOUSE	289 - 296 1022.5382 1021.5309 1021.5266 0.0043 0 QMNLYIPK Oxidation (M)
		202 - 210 1060.5324 1059.5251 1059.5349 -0.0097 0 LPFSPENTR
		159 - 168 1109.5659 1108.5586 1108.5625 -0.0038 0 AGEQINNHVK
		132 - 141 1137.5946 1136.5873 1136.6077 -0.0204 1 LKDSFLADTK
		330 - 340 1237.7094 1236.7022 1236.7078 -0.0056 0 DTPLTLTVLHK
		371 - 382 1530.8016 1529.7944 1529.8030 -0.0086 0 YNRPFIFLAFDK
		142 - 154 1537.7667 1536.7594 1536.7460 0.0134 0 HYYESEALTIPSK
		33 - 47 1727.8557 1726.8485 1726.8566 -0.0081 0 DLAPTNVDFAFNLYK
		297 - 315 2132.9773 2131.9701 2131.9983 -0.0282 0 FSMSDTYDLQDVLADVGIK Oxidation (M)
		57 - 77 2237.1395 2236.1323 2236.1806 -0.0484 0 NTLISPVSISMALAMLSLSTR 2 Oxidation (M)
9	SPA3K_MOUSE	240 - 246 880.3770 879.3697 879.4380 -0.0683 1 VPMMKMK Oxidation (M)
		352 - 360 996.5807 995.5734 995.5763 -0.0029 0 LSVSQVVHK
		351 - 360 1124.6678 1123.6605 1123.6713 -0.0108 1 KLSVSQVVHK
		145 - 155 1342.7151 1341.7078 1341.6928 0.0150 0 DLQILAEFHEK
		145 - 157 1599.8511 1598.8439 1598.8416 0.0023 1 DLQILAEFHEKTR
		283 - 296 1645.8435 1644.8362 1644.8141 0.0222 0 MQQVEASLQPETLR Oxidation (M)
		283 - 297 1773.9247 1772.9175 1772.9090 0.0084 1 MQQVEASLQPETLRK Oxidation (M)
		252 - 266 1861.9096 1860.9023 1860.9039 -0.0017 1 HFRDEELSCSVLELK
		361 - 383 2142.1302 2141.1229 2141.1327 -0.0098 0 AVLDVAETGTEAAAATGVIGGIR
		158 - 176 2159.0188 2158.0115 2158.0218 -0.0103 0 ALYQTEAFTADFQQPTEAK
		361 - 384 2270.2386 2269.2313 2269.2276 0.0037 1 AVLDVAETGTEAAAATGVIGGIRK
		218 - 236 2366.0863 2365.0790 2365.0750 0.0041 1 ISFDPQDTFESEFYLDEKR
10	A2MG_MOUSE	1206 - 1213 981.5162 980.5089 980.5079 0.0010 0 ALSFYQPR
		867 - 875 988.5556 987.5483 987.5389 0.0094 0 TVSWAVTPK
		770 - 778 1088.5755 1087.5682 1087.5549 0.0133 0 VPDTITEWK
		899 - 908 1106.6453 1105.6380 1105.6495 -0.0114 0 LTEVPALVHK
		212 - 220 1116.6143 1115.6071 1115.5974 0.0096 1 KIEHSFEVK
		1016 - 1026 1297.6762 1296.6689 1296.6826 -0.0137 0 AINYLISGYQR
		1160 - 1172 1322.7414 1321.7341 1321.7393 -0.0053 0 ALLAYAFALAGNK
		625 - 637 1412.7583 1411.7511 1411.7499 0.0012 0 TVQGAFFGVPVYK
		612 - 624 1429.8063 1428.7990 1428.7976 0.0014 0 LSPQSIYNLLPGK
		1061 - 1073 1489.7852 1488.7779 1488.7724 0.0055 0 AFAQAQSHIFIEK
		1185 - 1203 2237.0834 2236.0761 2236.0872 -0.0111 1 DAVKEEDSLHWQRPGDVQK
		123 - 143 2344.2902 2343.2829 2343.2837 -0.0009 0 AESPVFVQTDKPIYKPGQIVK
		354 - 374 2346.2513 2345.2440 2345.2378 0.0062 0 VNTNYRPGLPFSGQVLLVDEK									2068.2110	2067.2037	2067.1727	0.0310	1	80	5.4e-008	1	LLLQEVRLPDLPGNYVTK
		327 - 350 2490.2751 2489.2678 2489.2682 -0.0004 1 EEGTGIELTGIGSCEIANALSKLK
		719 - 740 2501.1456 2500.1384 2500.1283 0.0101 0 AMGVPMMGLDYSDEINQVVEVR 3 Oxidation (M)
		588 - 611 2508.3804 2507.3731 2507.4032 -0.0301 0 AAPLSLCALTAVDQSVLLLKPEAK
		659 - 682 2601.2765 2600.2693 2600.2618 0.0074 0 HSLGDNDAHSIFQSVGINIFTNSK
		746 - 769 2749.3208 2748.3136 2748.3686 -0.0550 0 YFPETWIWDLVPLDVSGDGELAVK
10a	A2MG_MOUSE	1460 - 1467 880.4988 879.4915 879.5541 -0.0626 0 NLKPAPIK
		1307 - 1315 1031.5062 1030.4989 1030.4944 0.0046 0 TFHVNSGNR									1031.4990	1030.4917	1030.4944	-0.0027	0	40	0.0023	1	TFHVNSGNR
		1348 - 1357 1089.6099 1088.6026 1088.5865 0.0161 0 YNILPVADGK
		1418 - 1426 1111.5868 1110.5795 1110.5781 0.0014 0 LQDQPNIQR									1111.5820	1110.5747	1110.5781	-0.0034	0	31	0.017	1	LQDQPNIQR
		1240 - 1251 1210.5441 1209.5368 1209.5724 -0.0356 0 DLSSSDLSTASK
		1323 - 1333 1216.6801 1215.6728 1215.6499 0.0229 0 LPDLPGNYVTK									1216.6060	1215.5987	1215.6499	-0.0512	0	83	1.2e-007	1	LPDLPGNYVTK
		1404 - 1416 1452.7843 1451.7771 1451.7516 0.0255 0 MVSGFIPMKPSVK 2 Oxidation (M)
		1334 - 1347 1456.7312 1455.7239 1455.7027 0.0212 0 GSGSGCVYLQTSLK
		1358 - 1373 1787.9822 1786.9749 1786.9617 0.0132 0 APFALQVNTLPLNFDK									1787.9600	1786.9527	1786.9617	-0.0090	0	147	2.9e-014	1	APFALQVNTLPLNFDK
11	ADIPO_MOUSE	126 - 134 994.6246 993.6174 993.5971 0.0203 0 VTVPNVPIR
		116 - 125 1066.5586 1065.5513 1065.5454 0.0059 0 SAFSVGLETR
		184 - 195 1504.7307 1503.7234 1503.7245 -0.0011 0 AVLFTYDQYQEK									1504.7200	1503.7127	1503.7245	-0.0118	0	25	0.056	1	AVLFTYDQYQEK
		182 - 195 1747.8399 1746.8327 1746.8464 -0.0138 1 DKAVLFTYDQYQEK
		138 - 152 1771.7935 1770.7862 1770.7961 -0.0099 0 IFYNQQNHYDGSTGK
12	AFAM_MOUSE	388 - 395 966.4451 965.4379 965.4025 0.0354 0 ENPAGCYR
		508 - 514 970.4790 969.4718 969.4490 0.0227 0 HCFEHLK
		206 - 214 1004.5873 1003.5801 1003.5702 0.0099 0 AAPITQYLK
		122 - 129 1147.5782 1146.5709 1146.5644 0.0065 1 RLCFFYNK
		234 - 245 1290.7499 1289.7427 1289.7343 0.0084 0 VLNSINVAVFSK
		490 - 500 1314.6093 1313.6021 1313.5856 0.0164 0 TINPAVDHCCK
		333 - 343 1398.6101 1397.6029 1397.5881 0.0148 0 FTESENVCQER
		77 - 88 1480.6444 1479.6371 1479.6122 0.0249 0 CWADNTLPECSK
		376 - 387 1610.6387 1609.6314 1609.6211 0.0103 0 VYMDFLEDCCSR Oxidation (M)
		438 - 452 1628.8619 1627.8546 1627.8490 0.0056 0 AAPQLPMEELVSLSK Oxidation (M)
		131 - 147 1870.9583 1869.9510 1869.9512 -0.0002 0 ANVGFLPPFPTLDPEEK
		557 - 572 2041.9523 2040.9450 2040.9325 0.0125 0 WMPGITDEEWLCLFTK Oxidation (M)
		344 - 360 2128.9725 2127.9653 2127.9425 0.0228 1 DSDPDKFFAEFIYEYSR
		311 - 329 2171.0909 2170.0836 2170.0800 0.0036 1 EACIINANKDDRPEGLSLR
		578 - 596 2244.9206 2243.9134 2243.8834 0.0300 0 EECSEVQEPESCFSPESSK
13	ALBU_MOUSE	484 - 490 898.4134 897.4061 897.4742 -0.0681 0 VCLLHEK
		98 - 105 956.4816 955.4744 955.5273 -0.0529 0 LCAIPNLR
		550 - 558 972.5165 971.5092 971.5651 -0.0559 0 QTALAELVK
		376 - 383 981.4776 980.4703 980.5178 -0.0475 1 KYEATLEK
		491 - 499 997.4702 996.4629 996.5240 -0.0610 0 TPVSEHVTK
		58 - 65 1009.3545 1008.3472 1008.3971 -0.0499 0 CSYDEHAK
		89 - 97 1017.4800 1016.4727 1016.5291 -0.0563 0 SLHTLFGDK
		414 - 421 1042.4133 1041.4061 1041.4437 -0.0376 0 TNCDLYEK
		500 - 508 1067.4080 1066.4007 1066.4535 -0.0528 0 CCSGSLVER
		66 - 75 1149.5714 1148.5641 1148.6077 -0.0435 0 LVQEVTDFAK
		461 - 469 1178.4485 1177.4412 1177.4856 -0.0444 0 CCTLPEDQR
		35 - 44 1250.5276 1249.5203 1249.5727 -0.0524 0 YNDLGEQHFK
		362 - 372 1299.6525 1298.6453 1298.6982 -0.0530 0 HPDYSVSLLLR
		299 - 309 1375.6504 1374.6431 1374.6999 -0.0568 0 LQTCCDKPLLK
		287 - 298 1431.5736 1430.5663 1430.6170 -0.0507 0 YMCENQATISSK
		439 - 452 1439.7351 1438.7278 1438.7779 -0.0502 0 APQVSTPTLVEAAR
		361 - 372 1455.7498 1454.7426 1454.7993 -0.0568 1 RHPDYSVSLLLR									1455.8270	1454.8197	1454.7993	0.0204	1	83	6.9e-008	1	RHPDYSVSLLLR
		106 - 117 1459.5273 1458.5201 1458.5755 -0.0554 0 ENYGELADCCTK
		422 - 434 1479.7586 1478.7513 1478.7881 -0.0368 0 LGEYGFQNAILVR									1479.7000	1478.6927	1478.7881	-0.0953	0	58	2.5e-005	1	LGEYGFQNAILVR
		348 - 360 1609.7419 1608.7346 1608.7823 -0.0477 0 DVFLGTFLYEYSR									1609.8990	1608.8917	1608.7823	0.1094	0	112	6.8e-011	1	DVFLGTFLYEYSR
		470 - 483 1662.7900 1661.7827 1661.8446 -0.0619 0 LPCVEDYLSAILNR
		243 - 257 1681.7949 1680.7877 1680.8358 -0.0482 0 LSQTFPNADFAEITK
		118 - 130 1714.7512 1713.7439 1713.7892 -0.0454 1 QEPERNECFLQHK
		570 - 584 1850.7205 1849.7132 1849.7685 -0.0553 0 TVMDDFAQFLDTCCK
		570 - 584 1866.7072 1865.6999 1865.7634 -0.0635 0 TVMDDFAQFLDTCCK Oxidation (M)
		509 - 524 1882.8890 1881.8817 1881.9294 -0.0477 0 RPCFSALTVDETYVPK									1882.9620	1881.9547	1881.9294	0.0253	0	57	2.6e-005	1	RPCFSALTVDETYVPK
		528 - 543 1895.8379 1894.8307 1894.8771 -0.0464 0 AETFTFHSDICTLPEK
		153 - 168 1901.8474 1900.8401 1900.8890 -0.0488 0 ENPTTFMGHYLHEVAR
		153 - 168 1917.8403 1916.8330 1916.8839 -0.0508 0 ENPTTFMGHYLHEVAR Oxidation (M)
		89 - 105 1954.9997 1953.9925 1954.0458 -0.0533 1 SLHTLFGDKLCAIPNLR
		435 - 452 1960.1500 1959.1427 1959.0425 0.1002 1 YTQKAPQVSTPTLVEAAR									1960.1500	1959.1427	1959.0425	0.1002	1	85	1.6e-008	1	YTQKAPQVSTPTLVEAAR
		585 - 602 1981.8830 1980.8757 1980.9211 -0.0454 1 AADKDTCFSTEGPNLVTR									1981.9810	1980.9737	1980.9211	0.0527	1	131	1.1e-012	1	AADKDTCFSTEGPNLVTR
		528 - 545 2152.9846 2151.9773 2152.0146 -0.0373 1 AETFTFHSDICTLPEKEK
		268 - 286 2261.9203 2260.9131 2260.9511 -0.0380 1 ECCHGDLLECADDRAELAK
		131 - 152 2538.0973 2537.0900 2537.1202 -0.0302 0 DDNPSLPPFERPEAEAMCTSFK
		131 - 152 2554.0660 2553.0587 2553.1151 -0.0564 0 DDNPSLPPFERPEAEAMCTSFK Oxidation (M)
		461 - 483 2822.2819 2821.2746 2821.3197 -0.0451 1 CCTLPEDQRLPCVEDYLSAILNR
		384 - 409 2950.3219 2949.3147 2949.3346 -0.0199 0 CCAEANPPACYGTVLAEFQPLVEEPK
		311 - 341 3497.5705 3496.5632 3496.5584 0.0048 0 AHCLSEVEHDTMPADLPAIAADFVEDQEVCK
		311 - 341 3513.5318 3512.5245 3512.5533 -0.0289 0 AHCLSEVEHDTMPADLPAIAADFVEDQEVCK Oxidation (M)
		123 - 152 3594.6225 3593.6152 3593.6013 0.0139 1 NECFLQHKDDNPSLPPFERPEAEAMCTSFK
14	ALS_MOUSE	270 - 277 1040.5191 1039.5119 1039.5199 -0.0080 0 WLDLSHNR
		235 - 243 1066.5953 1065.5881 1065.6083 -0.0202 0 ANVFIHLPR
		403 - 413 1171.6391 1170.6318 1170.6509 -0.0190 0 LHTFAGLSGLR
		484 - 493 1258.6111 1257.6039 1257.6254 -0.0216 0 AFWLDLSHNR
		548 - 559 1312.6829 1311.6756 1311.6935 -0.0179 0 DFALQNPGVVPR
		132 - 143 1330.7481 1329.7408 1329.7880 -0.0472 1 NLLRSLAAGLFR
		376 - 387 1339.6974 1338.6901 1338.7044 -0.0142 0 SLPEHVFQGLGR
		494 - 507 1476.7687 1475.7614 1475.7619 -0.0006 0 LETPAEGLFSSLGR
		312 - 325 1720.8734 1719.8661 1719.8692 -0.0031 0 DLHFLEELQLGHNR
		144 - 160 1749.9573 1748.9500 1748.9533 -0.0032 0 HTPSLASLSLGNNLLGR
		206 - 221 1816.9659 1815.9586 1815.9916 -0.0330 0 LTYLQPALLCGLGELR
		278 - 296 2020.1398 2019.1326 2019.1516 -0.0190 0 VAGLLEDTFPGLLGLHVLR
		112 - 131 2344.2603 2343.2530 2343.2698 -0.0168 0 SLEPQALLGLQNLYHLHLER
15	CPN2_MOUSE	363 - 370 956.6179 955.6106 955.5814 0.0292 0 LQLLNLSR
		78 - 86 1075.6630 1074.6557 1074.6185 0.0372 0 VVFLNTQVR
		501 - 509 1116.6510 1115.6437 1115.6087 0.0350 0 WLNIQLSSR
		159 - 169 1287.7940 1286.7867 1286.7459 0.0409 1 TLPGRLFQSLR
		87 - 98 1308.7120 1307.7047 1307.6622 0.0426 0 HLEPDAFGGLPR
		187 - 199 1409.7830 1408.7757 1408.7384 0.0374 0 GAFQSLTGLQMLK Oxidation (M)
		173 - 186 1566.9540 1565.9467 1565.9140 0.0327 0 TLNLAQNLLTQLPK
		456 - 475 2071.9890 2070.9817 2070.9857 -0.0040 0 ALGLDEGEPAGSWDLTVEGR
		315 - 334 2262.2390 2261.2317 2261.2168 0.0150 0 LVSLTLSHNAITDLPEHVFR
		476 - 498 2550.1220 2549.1147 2549.1274 -0.0127 0 AAHSQCAYSNPEGTVLLACEESR
16	ANGL6_MOUSE	45 - 60 1794.7865 1793.7793 1793.8577 -0.0785 1 SSEATQDSELATLRMR
		290 - 304 1870.9359 1869.9287 1869.8434 0.0853 0 QDGSVNFFTNWQHYK
		246 - 264 2128.9082 2127.9009 2127.9180 -0.0171 0 DCAEAHGAGHWQSGVYDLR
		104 - 130 2788.5822 2787.5749 2787.4514 0.1235 1 AQLQQEARAEPDLGAEPAAALGLLAER
17	ANXA2_MOUSE	49 - 62 1542.9340 1541.9267 1541.8412 0.0855 0 GVDEVTIVNILTNR
		88 - 103 1651.0530 1650.0457 1649.9715 0.0742 0 SALSGHLETVILGLLK
		63 - 76 1695.9370 1694.9297 1694.8488 0.0809 1 SNVQRQDIAFAYQR
		119 - 134 1777.9270 1776.9197 1776.8563 0.0634 0 GLGTDEDSLIEIICSR
		115 - 134 2210.9730 2209.9657 2210.0558 -0.0901 1 ASMKGLGTDEDSLIEIICSR Oxidation (M)
18	APOA1_MOUSE	228 - 236 1040.5670 1039.5597 1039.5774 -0.0177 0 ARPALEDLR
		164 - 172 1047.5250 1046.5177 1046.5396 -0.0219 0 LSPVAEEFR
		155 - 163 1099.6020 1098.5947 1098.6145 -0.0198 1 QKLQELQGR
		175 - 183 1130.5500 1129.5427 1129.5662 -0.0235 1 MRTHVDSLR Oxidation (M)
		131 - 139 1237.6100 1236.6027 1236.6138 -0.0111 1 WKEDVELYR									1237.6670	1236.6597	1236.6138	0.0459	1	74	7.6e-007	1	WKEDVELYR
		120 - 129 1266.6340 1265.6267 1265.6292 -0.0024 0 VQPYLDEFQK
		184 - 194 1297.6200 1296.6127 1296.6245 -0.0117 0 TQLAPHSEQMR
		184 - 194 1313.6140 1312.6067 1312.6194 -0.0126 0 TQLAPHSEQMR Oxidation (M)
		164 - 174 1318.6660 1317.6587 1317.6676 -0.0089 1 LSPVAEEFRDR									1318.6121	1317.6048	1317.6676	-0.0628	1	49	0.00018	1	LSPVAEEFRDR
		206 - 216 1331.6260 1330.6187 1330.6265 -0.0078 0 SNPTLNEYHTR									1331.5330	1330.5257	1330.6265	-0.1008	0	46	0.00017	1	SNPTLNEYHTR
		142 - 154 1340.7070 1339.6997 1339.7095 -0.0098 0 VAPLGAELQESAR									1340.7760	1339.7687	1339.7095	0.0592	0	73	9.6e-007	1
		120 - 130 1394.7220 1393.7147 1393.7241 -0.0094 1 VQPYLDEFQKK
		34 - 46 1467.7740 1466.7667 1466.7768 -0.0101 1 VKDFANVYVDAVK
		142 - 156 1596.8630 1595.8557 1595.8630 -0.0073 1 VAPLGAELQESARQK
		36 - 50 1655.7860 1654.7787 1654.7950 -0.0163 1 DFANVYVDAVKDSGR
		93 - 106 1852.8380 1851.8307 1851.8427 -0.0120 1 DFWDNLEKETDWVR
		184 - 200 1997.9680 1996.9607 1996.9748 -0.0141 1 TQLAPHSEQMRESLAQR Oxidation (M)
19	APOA2_MOUSE
											1193.6121	1192.6048	1192.6564	-0.0516	0	45	0.00064	1	THEQLTPLVR
											1831.9780	1830.9707	1830.9628	0.0080	1	85	4.5e-008	1	AYFEKTHEQLTPLVR
20	APOA4_MOUSE	248 - 255 932.4741 931.4668 931.4610 0.0058 0 NAEELQTK
		44 - 51 978.4964 977.4891 977.4818 0.0073 0 EAVEQFQK
		155 - 163 1131.6529 1130.6457 1130.6448 0.0009 0 LQLTPYIQR									1131.6591	1130.6518	1130.6448	0.0071	0	36	0.004	1	LQLTPYIQR
		351 - 360 1171.5775 1170.5703 1170.5590 0.0112 0 VNSFMSTLEK Oxidation (M)
		317 - 326 1231.6778 1230.6706 1230.6720 -0.0015 0 ALVQQLEQFR									1231.6060	1230.5987	1230.6720	-0.0733	0	64	8.5e-006	1	ALVQQLEQFR
		222 - 233 1241.7103 1240.7030 1240.7026 0.0004 0 SLAPLTVGVQEK
		120 - 130 1298.6028 1297.5955 1297.5972 -0.0017 0 VTQTFGENMQK Oxidation (M)
		266 - 277 1312.7056 1311.6983 1311.7034 -0.0051 0 NLAPLVEDVQSK
		306 - 316 1314.5738 1313.5665 1313.5631 0.0034 0 TVEPMGEMFNK 2 Oxidation (M)
		349 - 360 1428.6823 1427.6750 1427.6966 -0.0216 1 EKVNSFMSTLEK Oxidation (M)
		210 - 221 1443.7440 1442.7367 1442.7477 -0.0110 1 ATIDQNLEDLRR
		66 - 79 1447.6641 1446.6568 1446.6739 -0.0170 0 LGDASTYADGVHNK
		295 - 305 1461.7434 1460.7361 1460.7371 -0.0010 1 QLEQQVEEFRR									1461.7531	1460.7458	1460.7371	0.0087	1	56	5e-005	1	QLEQQVEEFRR
		234 - 246 1562.7538 1561.7466 1561.7381 0.0085 0 LNHQMEGLAFQMK Oxidation (M)
		234 - 246 1578.7367 1577.7294 1577.7330 -0.0036 0 LNHQMEGLAFQMK 2 Oxidation (M)
		52 - 65 1623.8104 1622.8031 1622.8151 -0.0121 0 TDVTQQLSTLFQDK
		234 - 247 1706.8160 1705.8087 1705.8279 -0.0192 1 LNHQMEGLAFQMKK 2 Oxidation (M)
		80 - 97 2023.0848 2022.0775 2022.1261 -0.0486 1 LVPFVVQLSGHLAKETER									2023.0530	2022.0457	2022.1261	-0.0804	1	84	6.5e-008	1	LVPFVVQLSGHLAKETER
		170 - 187 2059.9868 2058.9796 2058.9714 0.0082 0 ENVDNLHTSMMPLATNLK 2 Oxidation (M)
		327 - 345 2099.0215 2098.0142 2098.0330 -0.0188 0 QQLGPNSGEVESHLSFLEK
		131 - 154 2886.4646 2885.4573 2885.4229 0.0344 0 LQEHLKPYAVDLQDQINTQTQEMK Oxidation (M)
21	APOE_MOUSE	183 - 190 887.4710 886.4637 886.4984 -0.0347 1 GVSAIRER
		43 - 48 899.4245 898.4172 898.4337 -0.0165 0 FWDYLR
		174 - 182 916.4537 915.4464 915.4522 -0.0057 1 AGAREGAER
		191 - 199 968.5418 967.5345 967.5450 -0.0105 0 LGPLVEQGR									968.5180	967.5107	967.5450	-0.0343	0	67	4.4e-006	1	LGPLVEQGR
		217 - 225 1033.5430 1032.5357 1032.5464 -0.0107 1 AQAFGDRIR
		114 - 122 1035.4690 1034.4617 1034.4702 -0.0085 0 LGADMEDLR Oxidation (M)
		262 - 270 1075.5810 1074.5737 1074.5821 -0.0084 0 LQAEIFQAR									1075.5990	1074.5917	1074.5821	0.0096	0	37	0.0043	1	LQAEIFQAR
		103 - 113 1170.6470 1169.6397 1169.6516 -0.0119 1 LGKEVQAAQAR
		253 - 261 1178.5370 1177.5297 1177.5397 -0.0100 0 MEEQTQQIR Oxidation (M)
		226 - 236 1228.6300 1227.6227 1227.6319 -0.0092 1 GRLEEVGNQAR
		202 - 214 1239.6710 1238.6637 1238.6731 -0.0093 0 TANLGAGAAQPLR
		114 - 124 1289.6130 1288.6057 1288.6193 -0.0136 1 LGADMEDLRNR
		114 - 124 1305.6130 1304.6057 1304.6142 -0.0085 1 LGADMEDLRNR Oxidation (M)
		251 - 261 1377.6700 1376.6627 1376.6718 -0.0091 1 SKMEEQTQQIR
		251 - 261 1393.6630 1392.6557 1392.6667 -0.0110 1 SKMEEQTQQIR Oxidation (M)
		202 - 216 1510.7990 1509.7917 1509.8011 -0.0094 1 TANLGAGAAQPLRDR
		87 - 100 1599.7780 1598.7707 1598.7787 -0.0080 0 ELEEQLGPVAEETR									1599.8210	1598.8137	1598.7787	0.0350	0	72	8.5e-007	1	ELEEQLGPVAEETR
		130 - 144 1759.8150 1758.8077 1758.8206 -0.0129 0 NEVHTMLGQSTEEIR Oxidation (M)
		271 - 284 1772.8610 1771.8537 1771.8715 -0.0178 1 LKGWFEPIVEDMHR Oxidation (M)
		87 - 102 1826.8730 1825.8657 1825.9169 -0.0512 1 ELEEQLGPVAEETRAR
		125 - 144 2377.1350 2376.1277 2376.1491 -0.0214 1 LGQYRNEVHTMLGQSTEEIR Oxidation (M)
22	APOC3_MOUSE										1062.4570	1061.4497	1061.4501	-0.0004	0	32	0.0061	1	GWMDNHFR
											1078.4540	1077.4467	1077.4450	0.0017	0	29	0.0098	1	GWMDNHFR + Oxidation (M)
											1987.9420	1986.9347	1987.0221	-0.0874	0	140	1.4e-013	1	TVQDALSSVQESDIAVVAR
23	APOH_MOUSE	97 - 104 1034.3946 1033.3873 1033.4756 -0.0883 0 YTSFEYPK
		271 - 279 1054.4832 1053.4760 1053.5277 -0.0517 0 ATVLYQGMR Oxidation (M)
		328 - 336 1104.5107 1103.5034 1103.5399 -0.0365 0 EHSSLAFWK
		140 - 149 1105.5210 1104.5137 1104.6001 -0.0864 0 ITCPPPPVPK
		130 - 139 1172.5037 1171.4964 1171.5444 -0.0480 0 WSPDIPACAR
		317 - 327 1266.5309 1265.5237 1265.5961 -0.0725 0 DGTIEIPSCFK
		251 - 261 1325.5976 1324.5903 1324.6234 -0.0331 0 TGTWSFLPTCR									1325.6840	1324.6767	1324.6234	0.0533	0	39	0.0021	1	TGTWSFLPTCR
		83 - 96 1544.7867 1543.7794 1543.8180 -0.0386 0 VCPFAGILENGIVR									1544.8500	1543.8427	1543.8180	0.0247	0	67	3.5e-006	1	VCPFAGILENGIVR
		64 - 78 1806.8892 1805.8819 1805.8957 -0.0137 0 FTCPLTGMWPINTLR
		64 - 78 1822.8961 1821.8888 1821.8906 -0.0018 0 FTCPLTGMWPINTLR Oxidation (M)
		22 - 38 1910.0414 1909.0341 1909.0383 -0.0041 0 ICPKPDDLPFATVVPLK
		39 - 58 2306.1149 2305.1076 2305.0684 0.0392 0 TSYDPGEQIVYSCKPGYVSR
		205 - 227 2719.4299 2718.4227 2718.3991 0.0235 0 CPFPPRPENGYVNYPAKPVLLYK									2719.4800	2718.4727	2718.3991	0.0736	0	40	0.0009	1	CPFPPRPENGYVNYPAKPVLLYK
24	APOJ_MOUSE
25	C1rA_MOUSE	534 - 541 971.5539 970.5467 970.5573 -0.0106 1 LGHHPVRR
		542 - 549 1012.5438 1011.5365 1011.5501 -0.0136 0 VIIHPDYR
		614 - 624 1245.5863 1244.5790 1244.5819 -0.0029 0 LPVADSEACQR
		374 - 387 1579.6757 1578.6684 1578.6844 -0.0161 0 NCGQPQSLSNGDFR
		446 - 460 1696.8257 1695.8184 1695.8800 -0.0615 0 CLPVCGKPVNPVTQK
		313 - 330 2209.0858 2208.0785 2208.0851 -0.0066 0 ALDEFTIIQDPQPQYQFR
		393 - 411 2346.0511 2345.0438 2345.0422 0.0016 0 GVTTYEASIQYHCHEPYYK
		132 - 159 3156.4930 3155.4857 3155.4505 0.0352 0 GFLAYYQAVDLDECASQPNSVEEGLQPR
	C1rB_MOUSE	533 - 540 971.5539 970.5467 970.5573 -0.0106 1 LGHHPVRR
		541 - 548 1012.5438 1011.5365 1011.5501 -0.0136 0 VIIHPDYR
		374 - 387 1579.6757 1578.6684 1578.6844 -0.0161 0 NCGQPQSLSNGDFR
		446 - 460 1696.8257 1695.8184 1695.8800 -0.0615 0 CLPVCGKPVNPVTQK
		313 - 330 2209.0858 2208.0785 2208.0851 -0.0066 0 ALDEFTIIQDPQPQYQFR
		393 - 411 2346.0511 2345.0438 2345.0422 0.0016 0 GVTTYEASIQYHCHEPYYK
		132 - 159 3156.4930 3155.4857 3155.4505 0.0352 0 GFLAYYQAVDLDECASQPNSVEEGLQPR
26	CFAB_MOUSE	668 - 676 973.5068 972.4995 972.4876 0.0119 0 DASEVVTPR
		627 - 635 978.5335 977.5262 977.5181 0.0081 0 ALFVSEQGK
		297 - 305 1004.5679 1003.5606 1003.5562 0.0044 0 VASYGVRPR
		753 - 761 1049.5476 1048.5403 1048.5440 -0.0037 1 LKDEDLGFL
		728 - 736 1061.5664 1060.5591 1060.5665 -0.0074 0 QQLVPSYAR
		326 - 335 1137.5071 1136.4998 1136.4986 0.0013 0 SSDADWVTEK
		443 - 451 1153.5721 1152.5648 1152.5676 -0.0027 1 KDNEHHVFK
		666 - 676 1200.6519 1199.6446 1199.6509 -0.0063 1 VKDASEVVTPR
		306 - 316 1225.6828 1224.6755 1224.6754 0.0001 0 YGLLTYATVPK
		75 - 85 1237.5740 1236.5667 1236.5735 -0.0067 0 STGSWSDLQTR
		336 - 345 1246.6032 1245.5959 1245.5989 -0.0030 0 LNQISYEDHK
		180 - 190 1392.6447 1391.6375 1391.6503 -0.0128 0 LEDIVTYHCSR
		544 - 555 1468.7549 1467.7476 1467.7609 -0.0133 0 DLEIEEVLFHPK
		543 - 555 1624.8553 1623.8480 1623.8620 -0.0139 1 RDLEIEEVLFHPK
		563 - 578 1828.8688 1827.8615 1827.8930 -0.0315 0 AEGIPEFYDYDVALVK
		677 - 693 1914.8171 1913.8098 1913.8287 -0.0189 0 FLCTGGVDPYADPNTCK
		100 - 114 1934.8343 1933.8271 1933.8529 -0.0258 0 CPRPQDFENGEFWPR
		562 - 578 1956.9778 1955.9705 1955.9879 -0.0174 1 KAEGIPEFYDYDVALVK
		585 - 602 2123.0164 2122.0092 2122.0299 -0.0208 0 YGQTLRPICLPCTEGTTR
		452 - 470 2379.0662 2378.0589 2378.0657 -0.0068 1 VKDMEDLENVFYQMIDETK 2 Oxidation (M)
		148 - 172 2691.2178 2690.2106 2690.1853 0.0253 0 WDGQTAICDDGAGYCPNPGIPIGTR
		379 - 403 2775.4396 2774.4323 2774.4207 0.0117 0 HVIIIMTDGLHNMGGNPVTVIQDIR 2 Oxidation (M)
		43 - 71 3233.6379 3232.6306 3232.5650 0.0656 0 GGSFQLLQGGQALEYLCPSGFYPYPVQTR
27	CFAI_MOUSE	596 - 603 883.4155 882.4082 882.4559 -0.0477 0 SLVSQHNV
		487 - 494 948.4678 947.4605 947.4647 -0.0041 0 CIISGWGR
		582 - 595 1726.8151 1725.8079 1725.8263 -0.0184 0 VANYFDWISYHVGR									1726.8490	1725.8417	1725.8263	0.0155	0	46	0.00034	1	VANYFDWISYHVGR
		441 - 456 1827.8659 1826.8587 1826.8872 -0.0286 0 YNGATFQNDIALIEMK
		441 - 456 1843.8806 1842.8733 1842.8821 -0.0088 0 YNGATFQNDIALIEMK Oxidation (M)
		361 - 379 2012.0729 2011.0656 2011.0890 -0.0234 0 VIGGKPANVGDYPWQVAIK
		463 - 486 2875.3539 2874.3466 2874.3105 0.0361 0 ECELPNSVPACVPWSPYLFQPNDR
28	HGFA_MOUSE	623 - 631 1047.5701 1046.5628 1046.5872 -0.0244 0 LNKPGVYTR
		632 - 642 1364.6383 1363.6310 1363.6520 -0.0210 0 VANYVDWINDR
		205 - 216 1571.6741 1570.6668 1570.6840 -0.0172 0 YEYFEVGDHWAR
		337 - 350 1805.8329 1804.8257 1804.8566 -0.0309 1 NPDKDERPWCYVVK
		512 - 532 2287.0496 2286.0423 2286.1102 -0.0679 0 SQFVQPICLPEAGSSFPTGHK
		480 - 500 2537.2356 2536.2283 2536.3114 -0.0830 0 YVPYTLYSVFNPNNHDLVLIR
29	HPT_MOUSE	112 - 119 920.4663 919.4590 919.4552 0.0038 0 GSFPWQAK
		169 - 176 972.5317 971.5244 971.5287 -0.0043 0 NQLVEIEK
		219 - 227 980.4946 979.4873 979.4875 -0.0002 0 VGYVSGWGR									980.4930	979.4857	979.4875	-0.0018	0	29	0.025	1	VGYVSGWGR
		203 - 211 1060.5540 1059.5467 1059.5456 0.0011 0 VMPICLPSK Oxidation (M)
		239 - 249 1294.6352 1293.6279 1293.6274 0.0005 0 YVMLPVADQDK Oxidation (M)
		157 - 168 1320.7513 1319.7440 1319.7336 0.0104 0 DITPTLTLYVGK									1320.7400	1319.7327	1319.7336	-0.0009	0	33	0.0088	1	DITPTLTLYVGK
		321 - 332 1373.6512 1372.6440 1372.6445 -0.0005 0 SCAVAEYGVYVR									1373.6100	1372.6027	1372.6445	-0.0417	0	61	1.4e-005	1	SCAVAEYGVYVR
		333 - 346 1651.8143 1650.8071 1650.7923 0.0148 1 ATDLKDWVQETMAK Oxidation (M)
		203 - 218 1832.9358 1831.9285 1831.9324 -0.0039 1 VMPICLPSKDYIAPGR Oxidation (M)
		124 - 143 2127.1469 2126.1396 2126.1371 0.0025 0 HGLTTGATLISDQWLLTTAK
	HPT_MOUSE
29a											1679.7750	1678.7677	1678.8161	-0.0484	1	39	0.0016	1	LRAEGDGVYTLNDEK
30	PLMN_MOUSE	63 - 69 896.4277 895.4204 895.4188 0.0016 0 SFQYHSK
		734 - 740 907.4624 906.4551 906.4559 -0.0007 0 VEYLNNR
		801 - 807 964.4993 963.4920 963.4814 0.0107 0 FVDWIER
		659 - 666 968.5567 967.5495 967.5450 0.0044 0 LILEPNNR
		310 - 317 992.4744 991.4671 991.4433 0.0238 0 TPENFPCK
		446 - 452 1012.4611 1011.4538 1011.4484 0.0055 0 WEYCNLK
		629 - 636 1013.5053 1012.4981 1012.4977 0.0003 0 SSRPEFYK
		299 - 306 1040.4915 1039.4843 1039.4835 0.0007 0 WSEQTPHR
		318 - 325 1097.4712 1096.4639 1096.4607 0.0032 0 NLEENYCR
		673 - 682 1101.6091 1100.6018 1100.6189 -0.0171 0 LSRPATITDK
		254 - 261 1138.5031 1137.4958 1137.4913 0.0045 0 WEYCDIPR									1138.4640	1137.4567	1137.4913	-0.0346	0	32	0.0039	1	WEYCDIPR
		720 - 729 1140.6178 1139.6106 1139.6186 -0.0080 0 EAQLPVIENK
		88 - 96 1166.6107 1165.6034 1165.6165 -0.0130 1 MRDVILFEK Oxidation (M)
		446 - 453 1168.5599 1167.5526 1167.5495 0.0031 1 WEYCNLKR
		53 - 62 1272.4884 1271.4811 1271.4910 -0.0099 0 CEGETDFVCR
		253 - 261 1294.5915 1293.5842 1293.5924 -0.0082 1 RWEYCDIPR
		513 - 523 1297.6664 1296.6591 1296.6575 0.0017 0 HSIFTPQTNPR
		637 - 647 1299.7025 1298.6952 1298.6982 -0.0030 0 VILGAHEEYIR
		398 - 408 1406.6030 1405.5957 1405.6019 -0.0062 0 CQSWAAMFPHR Oxidation (M)
		70 - 81 1452.6586 1451.6513 1451.6384 0.0129 0 EQQCVIMAENSK Oxidation (M)
		683 - 698 1818.8711 1817.8638 1817.8804 -0.0166 0 VIPACLPSPNYMVADR Oxidation (M)
		262 - 277 1843.8510 1842.8437 1842.8644 -0.0208 0 CTTPPPPPSPTYQCLK
		412 - 427 1929.7984 1928.7912 1928.8032 -0.0121 0 TPENFPDAGLEMNYCR Oxidation (M)
		533 - 549 1962.8251 1961.8178 1961.8326 -0.0148 0 NPDGDVNGPWCYTTNPR
		236 - 252 2017.8951 2016.8878 2016.8999 -0.0122 0 NPDGEPRPWCFTTDPTK
		428 - 445 2064.8915 2063.8842 2063.9007 -0.0165 1 NPDGDKGPWCYTTDPSVR
		699 - 717 2074.9506 2073.9433 2073.9577 -0.0144 0 TICYITGWGETQGTFGAGR
		493 - 512 2108.9623 2107.9550 2107.9857 -0.0307 0 TAVTAAGTPCQGWAAQEPHR
		326 - 343 2110.9059 2109.8986 2109.9062 -0.0076 0 NPDGETAPWCYTTDSQLR
		582 - 600 2163.0774 2162.0701 2162.0843 -0.0141 0 VVGGCVANPHSWPWQISLR
		236 - 253 2173.9883 2172.9810 2173.0011 -0.0200 1 NPDGEPRPWCFTTDPTKR
		154 - 172 2307.9554 2306.9481 2306.9498 -0.0017 1 NPDNDEQGPWCYTTDPDKR
		200 - 223 2673.1964 2672.1891 2672.1747 0.0144 0 TMSGLDCQAWDSQSPHAHGYIPAK Oxidation (M)
		743 - 771 2999.3415 2998.3342 2998.3106 0.0237 0 STELCAGQLAGGVDSCQGDSGGPLVCFEK
		127 - 153 3159.4702 3158.4629 3158.3940 0.0689 0 WGATFPHVPNYSPSTHPNEGLEENYCR
31	CFAH_MOUSE	71 - 78 916.4775 915.4702 915.4562 0.0140 0 WVASNPSR
		1015 - 1022 937.4868 936.4795 936.4664 0.0131 0 TGEQVTFR
		782 - 788 967.4796 966.4724 966.4406 0.0317 1 DKQEYER
		1042 - 1049 987.5119 986.5046 986.5007 0.0039 0 WIGQPVCK
		176 - 183 988.4592 987.4519 987.4120 0.0400 0 FECNSGFK
		405 - 413 1021.5760 1020.5687 1020.5603 0.0084 0 VYVQGQSLK
		205 - 214 1244.6170 1243.6097 1243.6053 0.0044 0 CVEILCTPPR
		98 - 109 1253.6523 1252.6450 1252.6451 -0.0001 0 LAVGSQFEFGAK
		645 - 655 1274.6342 1273.6269 1273.6666 -0.0397 1 KVEYSHGEVVK
		309 - 319 1283.6586 1282.6513 1282.6492 0.0021 0 CTPTGWIPVPR
		146 - 156 1287.6287 1286.6214 1286.6288 -0.0074 0 CLPVTELENGR
		215 - 228 1531.7928 1530.7856 1530.8041 -0.0185 0 VENGDGINVKPVYK
		320 - 331 1554.7167 1553.7094 1553.7370 -0.0276 0 CTLKPCEFPQFK
		589 - 602 1613.7305 1612.7232 1612.7416 -0.0183 0 VGDLLEFSCHSGHR
		1194 - 1207 1641.7183 1640.7110 1640.7140 -0.0030 0 IYSHSGEDIEFGCK
		83 - 97 1659.7510 1658.7437 1658.7623 -0.0186 0 KPCGHPGDTPFGSFR
		374 - 387 1688.7327 1687.7254 1687.7446 -0.0192 0 CTAQGWEPEVPCVR
		82 - 97 1787.8537 1786.8464 1786.8573 -0.0108 1 KKPCGHPGDTPFGSFR
		189 - 204 1955.8594 1954.8521 1954.8955 -0.0434 0 EIHCSENGLWSNEKPR
		389 - 404 2003.8349 2002.8277 2002.8519 -0.0242 0 CVFHYVENGDSAYWEK
		865 - 882 2015.9937 2014.9864 2015.0258 -0.0394 0 IPCSQPPTIEHGSINLPR
		357 - 373 2020.8123 2019.8051 2019.8421 -0.0370 0 CDNGFSPPSGYSWDYLR
		335 - 352 2126.0650 2125.0577 2125.0843 -0.0266 0 LYYEESLRPNFPVSIGNK
		157 - 175 2131.9980 2130.9907 2131.0221 -0.0314 0 IVSGAAETDQEYYFGQVVR
		110 - 127 2178.9810 2177.9738 2177.9939 -0.0201 0 VVYTCDDGYQLLGEIDYR
		806 - 825 2207.1022 2206.0949 2206.1303 -0.0354 0 TSCPPPPQIPNTQVIETTVK
		528 - 545 2249.0331 2248.0258 2248.0357 -0.0099 1 LNDKLDYECLVGFENEYK
		549 - 567 2302.9365 2301.9293 2301.9306 -0.0014 0 GSITCTYYGWSDTPSCYER
		286 - 308 2687.1955 2686.1883 2686.1856 0.0026 1 SDDEIRYECNYGFYPVTGSTVSK
32	CS1A_MOUSE	409 - 420 1439.7729 1438.7656 1438.7568 0.0088 0 WVNDQLGIELPR
		106 - 119 1670.8318 1669.8245 1669.7947 0.0298 0 LQVVFTSDFSNEER
		446 - 459 1830.9043 1829.8970 1829.9001 -0.0031 0 IENFPWQVFFNHPR
		90 - 105 1909.9267 1908.9194 1908.9257 -0.0063 0 SPNSPIIEEFQFPYNK
		263 - 280 1996.9936 1995.9864 1995.9935 -0.0071 0 TQSNTLGIVFQTDLMGQK Oxidation (M)
		545 - 576 3353.6705 3352.6632 3352.5954 0.0678 1 VSPICLPGTSSEYNVSPGDMGLISGWGSTEKK
33	F13B_MOUSE	91 - 97 901.4463 900.4390 900.4851 -0.0461 0 CLKPDLR
		425 - 432 1102.5210 1101.5137 1101.5164 -0.0027 0 CNEYYLLK
		35 - 43 1196.5650 1195.5577 1195.5913 -0.0336 0 IAQYYYTFK
		653 - 662 1220.6320 1219.6247 1219.6673 -0.0425 1 LSFQEALRTR
		76 - 86 1274.5260 1273.5187 1273.5509 -0.0322 0 CTAEGWSPNPR
		508 - 517 1282.5660 1281.5587 1281.5958 -0.0370 1 GDVRYPMCIR Oxidation (M)
		218 - 228 1316.6650 1315.6577 1315.6924 -0.0347 0 LIENGYFHPVK
		24 - 34 1322.5390 1321.5317 1321.5721 -0.0403 0 QCDFPTVENGR
		44 - 54 1364.6370 1363.6297 1363.6482 -0.0184 1 SFYFPMSVDKK Oxidation (M)
		476 - 487 1429.7090 1428.7017 1428.7435 -0.0417 0 ILHGDLIDFVCK
		285 - 297 1581.7740 1580.7667 1580.7807 -0.0140 1 IQPHSTTYRHGER
		425 - 438 1719.7620 1718.7547 1718.7933 -0.0386 1 CNEYYLLKGSETSR
		364 - 380 1845.7790 1844.7717 1844.8257 -0.0540 1 CGGGYSLRGSSTITCNR
		488 - 507 2234.0360 2233.0287 2233.0797 -0.0509 0 QGYNLSPSIPLSEISAQCNR
		55 - 75 2434.1170 2433.1097 2433.1634 -0.0536 1 LSFFCLAGYATESGKQEEQIR
34	CO3_MOUSE	849 - 855 882.4777 881.4704 881.4759 -0.0055 0 AVLFNYR
		615 - 621 888.4450 887.4377 887.4752 -0.0375 0 IWDVVEK
		600 - 607 904.5421 903.5349 903.5541 -0.0192 1 GVFVLNKK
		418 - 425 927.5470 926.5398 926.5549 -0.0151 0 QPLTITVR
		209 - 216 962.4721 961.4649 961.4657 -0.0008 0 AFYEHAPK
		283 - 291 997.5635 996.5562 996.5716 -0.0154 0 ISLAHSLTR
		409 - 417 1001.5288 1000.5215 1000.5301 -0.0086 0 LSINTPNSR
		399 - 408 1017.5207 1016.5134 1016.5138 -0.0004 0 ALTQDDGVAK
		557 - 566 1091.5747 1090.5674 1090.5692 -0.0018 0 DSCIGTLVVK
		1442 - 1450 1106.5869 1105.5796 1105.6383 -0.0587 0 NTLIIYLEK
		75 - 85 1111.6222 1110.6149 1110.6145 0.0004 0 TVLTGASGHLR
		388 - 398 1115.6470 1114.6398 1114.6346 0.0052 0 VLVVTQGSNAK
		647 - 656 1147.5716 1146.5643 1146.5629 0.0014 0 TSQGLQTEQR
		96 - 105 1190.5551 1189.5478 1189.5363 0.0115 1 EFNSDKEGHK
		217 - 226 1197.6260 1196.6187 1196.6077 0.0111 0 QIFSAEFEVK
		489 - 497 1210.5946 1209.5873 1209.5739 0.0134 0 YYTYLVMNK Oxidation (M)
		91 - 101 1235.5847 1234.5774 1234.6193 -0.0419 1 IPASKEFNSDK
		227 - 236 1238.6505 1237.6432 1237.6342 0.0090 0 EYVLPSFEVR
		138 - 149 1370.7435 1369.7362 1369.7241 0.0121 0 TIYTPGSTVLYR
		150 - 162 1429.8219 1428.8146 1428.7976 0.0170 0 IFTVDNNLLPVGK
		292 - 305 1442.7983 1441.7911 1441.7776 0.0135 0 VVIEDGVGDAVLTR
		571 - 583 1450.7557 1449.7484 1449.7324 0.0160 0 DNHLAPGQQTTLR
		487 - 497 1479.7615 1478.7543 1478.7591 -0.0049 1 IRYYTYLVMNK Oxidation (M)
		531 - 544 1511.8355 1510.8282 1510.8143 0.0139 0 LVAYYTLIGASGQR
		633 - 646 1519.7470 1518.7397 1518.7176 0.0221 0 NYAGVFMDAGLAFK Oxidation (M)
		914 - 927 1532.8657 1531.8584 1531.8146 0.0438 1 AAVFNHFISDGVKK
		292 - 306 1570.8959 1569.8886 1569.8725 0.0161 1 VVIEDGVGDAVLTRK
		849 - 861 1638.8640 1637.8568 1637.8412 0.0155 1 AVLFNYREQEELK
		106 - 120 1654.8880 1653.8807 1653.8613 0.0195 0 YVTVVANFGETVVEK
		163 - 178 1750.0615 1749.0542 1749.0399 0.0143 1 TVVILIETPDGIPVKR
		307 - 323 1771.9544 1770.9471 1770.9297 0.0174 0 VLMEGVRPSNADALVGK Oxidation (M)
		749 - 764 1886.9260 1885.9187 1885.9156 0.0031 0 SELEEDIIPEEDIISR									1886.9260	1885.9187	1885.9156	0.0031	0	37	0.0029	1	SELEEDIIPEEDIISR
		345 - 360 1787.9861 1786.9788 1786.9617 0.0171 0 SGIPIVTSPYQIHFTK
		306 - 323 1900.0353 1899.0280 1899.0247 0.0034 1 KVLMEGVRPSNADALVGK Oxidation (M)
		265 - 282 1909.9889 1908.9816 1908.9580 0.0236 1 NVDGTAFVIFGVQDGDKK
		463 - 478 1912.9890 1911.9817 1911.9624 0.0193 0 MELKPGDNLNVNFHLR Oxidation (M)
		509 - 530 2454.3124 2453.3051 2453.3205 -0.0154 0 EPGQDLVVLSLPITPEFIPSFR
		364 - 387 2675.2788 2674.2715 2674.2810 -0.0095 0 FFKPAMPFDLMVFVTNPDGSPASK 2 Oxidation (M)
		440 - 462 2721.2163 2720.2090 2720.2071 0.0019 0 TMEAHPYSTMHNSNNYLHLSVSR 2 Oxidation (M)
		1392 - 1416 2724.2457 2723.2384 2723.2380 0.0005 0 YLGDVDATMSILDISMMTGFAPDTK 2 Oxidation (M)
		1172 - 1201 3353.6558 3352.6486 3352.6470 0.0015 0 AGEYIEASYMNLQRPYTVAIAGYALALMNK 2 Oxidation (M)
35	CO4_MOUSE	94 - 102 1123.5300 1122.5227 1122.5604 -0.0376 1 SCGLFDLRR
		156 - 164 1139.5960 1138.5887 1138.6134 -0.0247 1 YRVFALDQK
		282 - 291 1210.5940 1209.5867 1209.5811 0.0056 1 FALMDEQGKR Oxidation (M)
		360 - 371 1328.7360 1327.7287 1327.6772 0.0516 0 FVSSAFSLDLSR
		466 - 478 1401.8070 1400.7997 1400.7299 0.0698 0 GTGFLSIEPLDPR
		443 - 456 1430.9060 1429.8987 1429.8292 0.0695 0 LLVSAGSLYPAIAR
		122 - 135 1522.8710 1521.8637 1521.7787 0.0851 0 ATETQGVNLLFSSR
		268 - 281 1614.9630 1613.9557 1613.8565 0.0992 0 YIYGKPVQGVAYTR
		103 - 116 1616.0090 1615.0017 1614.8994 0.1023 0 APHIQLVAQSPWLR
		102 - 116 1772.0760 1771.0687 1771.0005 0.0682 1 RAPHIQLVAQSPWLR
		137 - 153 1970.0040 1968.9967 1968.9805 0.0162 0 GHIFVQTDQPIYNPGQR
		136 - 153 2126.0320 2125.0247 2125.0817 -0.0569 1 RGHIFVQTDQPIYNPGQR
		165 - 183 2189.9920 2188.9847 2189.0898 -0.1051 0 MRPSTDFLTITVENSHGLR Oxidation (M)
		74 - 93 2203.0460 2202.0387 2202.1419 -0.1032 0 LSSGDDFVLLSLEVPLEDVR
36	CO9_MOUSE	270 - 276 895.4023 894.3951 894.3945 0.0005 0 FSYFMGK Oxidation (M)
		239 - 247 1007.5473 1006.5400 1006.4971 0.0430 0 FSATEVPEK
		281 - 289 1046.5491 1045.5418 1045.5080 0.0338 0 LSSYFSQSK
		64 - 74 1181.6645 1180.6573 1180.6240 0.0333 0 SILAFGQFNGK
		228 - 238 1227.6392 1226.6319 1226.5931 0.0388 0 TSNFNADFALK
		377 - 386 1278.6156 1277.6083 1277.5645 0.0438 0 HCLGFNMDLR Oxidation (M)
		476 - 486 1304.7654 1303.7581 1303.7209 0.0371 0 MSPIYNLIPLK Oxidation (M)
		421 - 432 1419.7799 1418.7726 1418.7405 0.0321 0 DNIIDDVISFIR
		210 - 221 1523.7517 1522.7444 1522.6939 0.0505 0 TENYDEHLEVFK
		500 - 512 1572.7699 1571.7626 1571.7467 0.0160 1 AVEDYIDEFSTKR
		168 - 181 1747.7701 1746.7628 1746.7307 0.0321 0 TPFDNEFYNGLCDR
		29 - 42 1813.8668 1812.8595 1812.8101 0.0494 0 EEQEQHYPIPIDCR
		168 - 183 2003.0516 2002.0443 2001.9002 0.1441 1 TPFDNEFYNGLCDRVR
		144 - 167 2548.2553 2547.2480 2547.2889 -0.0409 0 VAEESELGLTAGYGINILGMEPLR Oxidation (M)
37	C1QB_MOUSE	127 - 139 1507.8550 1506.8477 1506.8630 -0.0153 0 TINSPLRPNQVIR
		127 - 142 1912.0540 1911.0467 1911.0690 -0.0222 1 TINSPLRPNQVIRFEK
		143 - 154 1419.6770 1418.6697 1418.6789 -0.0092 0 VITNANENYEPR
		162 - 175 1660.7920 1659.7847 1659.8045 -0.0198 0 VPGLYYFTYHASSR
		176 - 184 1044.5480 1043.5407 1043.5545 -0.0138 0 GNLCVNLVR
38	EGFR_MOUSE	38 - 53 1904.9810 1903.9737 1903.9792 -0.0054 0 LTQLGTFEDHFLSLQR
		73 - 80 999.5086 998.5013 998.5072 -0.0059 0 NYDLSFLK
		99 - 108 1208.7230 1207.7157 1207.7288 -0.0131 0 IPLENLQIIR
		139 - 149 1225.7200 1224.7127 1224.7189 -0.0062 0 NLQEILIGAVR
		213 - 222 1272.5870 1271.5797 1271.5863 -0.0066 0 IICAQQCSHR
		225 - 244 2247.8800 2246.8727 2246.8786 -0.0059 1 GRSPSDCCHNQCAAGCTGPR
		227 - 244 2034.7430 2033.7357 2033.7560 -0.0203 0 SPSDCCHNQCAAGCTGPR
		285 - 293 1032.4940 1031.4867 1031.4746 0.0122 0 YSFGATCVK
		298 - 309 1406.6430 1405.6357 1405.6408 -0.0051 0 NYVVTDHGSCVR
		310 - 325 1900.8280 1899.8207 1899.8308 -0.0101 1 ACGPDYYEVEEDGIRK
		361 - 383 2568.2810 2567.2737 2567.2842 -0.0104 1 YCTAISGDLHILPVAFKGDSFTR
		452 - 467 1702.8900 1701.8827 1701.8896 -0.0069 1 SLKEISDGDVIISGNR
		501 - 521 2426.0270 2425.0197 2425.0361 -0.0164 0 AVNHVCNPLCSSEGCWGPEPR
		539 - 547 1087.5050 1086.4977 1086.5127 -0.0150 0 CNILEGEPR
		575 - 593 2240.9440 2239.9367 2239.9561 -0.0194 0 GPDNCIQCAHYIDGPHCVK
39	FIBB_MOUSE	154 - 170 2051.9322 2050.9249 2050.9443 -0.0193 0 ENENVINEYSSILEDQR
		171 - 186 1901.9716 1900.9644 1900.9894 -0.0250 0 LYIDETVNDNIPLNLR
		202 - 214 1601.6781 1600.6708 1600.6861 -0.0153 0 LESDISAQMEYCR
		202 - 214 1617.6981 1616.6908 1616.6810 0.0098 0 LESDISAQMEYCR Oxidation (M)
		230 - 236 948.4669 947.4597 947.4382 0.0215 0 ECEEIIR
		237 - 257 2413.2038 2412.1966 2412.1994 -0.0029 1 KGGETSEMYLIQPDTSIKPYR
		237 - 257 2429.2240 2428.2167 2428.1944 0.0224 1 KGGETSEMYLIQPDTSIKPYR Oxidation (M)
		264 - 275 1374.6663 1373.6590 1373.6687 -0.0097 0 TENGGWTVIQNR
		276 - 284 980.4736 979.4663 979.4359 0.0304 0 QDGSVDFGR
		304 - 318 1799.8327 1798.8254 1798.8348 -0.0094 1 KYCGLPGEYWLGNDK
		305 - 318 1671.8051 1670.7978 1670.7398 0.0580 0 YCGLPGEYWLGNDK
		344 - 357 1508.7120 1507.7048 1507.7055 -0.0007 0 AHYGGFTVQNEASK
		386 - 400 1852.8669 1851.8596 1851.7920 0.0677 0 TMTIHNGMFFSTYDR 2 Oxidation (M)
		401 - 411 1275.5664 1274.5592 1274.5527 0.0064 0 DNDGWVTTDPR
		417 - 426 1239.5318 1238.5245 1238.5104 0.0141 0 EDGGGWWYNR
		449 - 461 1544.6842 1543.6769 1543.6878 -0.0108 0 HGTDDGVVWMNWK
		449 - 461 1560.6893 1559.6820 1559.6827 -0.0006 0 HGTDDGVVWMNWK Oxidation (M)
		462 - 468 886.4048 885.3975 885.3803 0.0172 0 GSWYSMR
		462 - 468 902.4347 901.4274 901.3752 0.0522 0 GSWYSMR Oxidation (M)
		474 - 481 1032.5691 1031.5618 1031.5552 0.0066 0 IRPFFPQQ
40	FINC_MOUSE	274 - 290 1690.8130 1689.8057 1689.8070 -0.0013 0 HALQSASAGSGSFTDVR
		585 - 592 1169.4260 1168.4187 1168.4430 -0.0242 0 YQCYCYGR
		830 - 841 1431.7440 1430.7367 1430.7418 -0.0051 0 WSRPQAPITGYR
		976 - 983 913.4777 912.4704 912.4929 -0.0225 0 VFAVHQGR
		1040 - 1053 1605.8680 1604.8607 1604.8674 -0.0067 1 QYNVGPLASKYPLR
		1077 - 1088 1303.7340 1302.7267 1302.7295 -0.0028 0 ATGVFTTLQPLR
		1116 - 1128 1323.7100 1322.7027 1322.7054 -0.0027 0 LGVRPSQGGEAPR
		1365 - 1374 1167.5440 1166.5367 1166.5390 -0.0022 0 FTNIGPDTMR Oxidation (M)
		1473 - 1481 1003.5740 1002.5667 1002.5862 -0.0194 0 APITGYIIR
		1482 - 1492 1282.6480 1281.6407 1281.6438 -0.0031 0 HHAEHSVGRPR
		1652 - 1663 1363.6950 1362.6877 1362.6932 -0.0054 0 WLPSTSPVTGYR
		1912 - 1925 1593.8210 1592.8137 1592.8046 0.0091 0 VTDATETTITISWR
		1971 - 1981 1329.6830 1328.6757 1328.6837 -0.0079 0 IHLYTLNDNAR
		1982 - 2000 1927.0100 1926.0027 1926.0058 -0.0030 0 SSPVIIDASTAIDAPSNLR
		2020 - 2035 1819.0010 1817.9937 1818.0039 -0.0102 1 ITGYIIKYEKPGSPPR
		2255 - 2269 1717.9280 1716.9207 1716.9158 0.0049 0 GVTYNIIVEALQNQR
41	FCN1_MOUSE	169 - 178 1211.6022 1210.5949 1210.6094 -0.0145 1 RVDGSIDFFR
		170 - 178 1055.4965 1054.4892 1054.5083 -0.0191 0 VDGSIDFFR
		179 - 185 969.4441 968.4368 968.4352 0.0016 1 DWDSYKR
		214 - 222 1049.5278 1048.5205 1048.5189 0.0017 0 VDLQDFQGK
		242 - 258 1750.8873 1749.8800 1749.9148 -0.0348 0 LTLGQFLEGTAGDSLTK
42	FETUA_MOUSE	290 - 301 1469.7611 1468.7538 1468.7171 0.0368 1 GLSDHRTYHDLR
		212 - 225 1587.7603 1586.7531 1586.7973 -0.0443 1 EVTDPAKCNLLAEK
		219 - 231 1604.7722 1603.7649 1603.7599 0.0050 1 CNLLAEKQHGFCK
		323 - 339 1653.7818 1652.7745 1652.7762 -0.0017 0 VGQPGAAGPVSPMCPGR Oxidation (M)									1653.7490	1652.7417	1652.7762	-0.0345	0	29	0.018	1	VGQPGAAGPVSPMCPGR + Oxidation (M)
		232 - 248 1844.8213 1843.8140 1843.8556 -0.0416 0 ANLMHNLGGEEVSVACK Oxidation (M)
		104 - 120 2011.8797 2010.8724 2010.9469 -0.0745 0 QLTEHAVEGDCDFHILK
		302 - 322 2137.9491 2136.9419 2137.0439 -0.1021 0 HAFSPVASVESASGETLHSPK									2138.0049	2136.9976	2137.0439	-0.0463	0	97	2.9e-009	1	HAFSPVASVESASGETLHSPK
		188 - 211 2544.1516 2543.1444 2543.3304 -0.1861 0 AQNVPLPVSTLVEFVIAATDCTAK
		104 - 126 2743.0591 2742.0518 2742.2819 -0.2301 1 QLTEHAVEGDCDFHILKQDGQFR
		296 - 322 2923.1672 2922.1599 2922.4259 -0.2660 1 TYHDLRHAFSPVASVESASGETLHSPK
		29 - 57 3285.3643 3284.3570 3284.6022 -0.2452 0 ELACDDPEAEQVALLAVDYLNNHLLQGFK
43	FETUB_MOUSE	359 - 367 969.6040 968.5968 968.6058 -0.0091 0 LVVLPFPGK
		61 - 69 1084.4877 1083.4804 1083.5018 -0.0214 0 DGYMLSLNR Oxidation (M)
		122 - 130 1129.5745 1128.5672 1128.5862 -0.0190 0 AMFHINKPR Oxidation (M)
		248 - 257 1159.6711 1158.6638 1158.6760 -0.0122 0 HVPLIQPVEK									1159.6960	1158.6887	1158.6760	0.0127	0	31	0.0086	1	HVPLIQPVEK
		359 - 370 1382.8930 1381.8857 1381.8081 0.0776 1 LVVLPFPGKEQR									1382.8930	1381.8857	1381.8081	0.0776	1	58	2.4e-006	1	LVVLPFPGKEQR
		111 - 121 1427.5845 1426.5773 1426.5897 -0.0124 0 MFYESVYGQCK Oxidation (M)
		371 - 388 1947.9332 1946.9259 1946.9407 -0.0148 1 SAECPGPEKENNPLVLPP
		305 - 322 2050.9569 2049.9497 2049.9854 -0.0358 0 GSIQHLPELDDEKPEESK
		196 - 213 2148.0279 2147.0207 2147.0397 -0.0190 0 AMNQWVSGPAYYVEYLIK Oxidation (M)
		220 - 247 3005.3529 3004.3456 3004.3614 -0.0158 0 SQASCSLQHSDSEPVGICQGSTVQSSLR
		150 - 178 3083.4402 3082.4330 3082.4223 0.0107 0 THTTCPDCPSPIDLSNPSALEAATESLAK
44	GPX3_MOUSE	186 - 197 1300.7120 1299.7047 1299.7009 0.0039 0 FLVGPDGIPVMR
		186 - 197 1316.7170 1315.7097 1315.6958 0.0140 0 FLVGPDGIPVMR Oxidation (M)
		107 - 120 1540.7930 1539.7857 1539.7780 0.0077 0 QEPGENSEILPSLK
		154 - 168 1555.7590 1554.7517 1554.7460 0.0057 0 NSCPPTAELLGSPGR
		202 - 216 1789.8740 1788.8667 1788.8750 -0.0082 1 TTVSNVKMDILSYMR 2 Oxidation (M)
		121 - 137 1955.0300 1954.0227 1954.0100 0.0127 0 YVRPGGGFVPNFQLFEK									1955.0090	1954.0017	1954.0100	-0.0083	0	41	0.001	1	YVRPGGGFVPNFQLFEK
		121 - 144 2654.3520 2653.3447 2653.3287 0.0160 1 YVRPGGGFVPNFQLFEKGDVNGEK
45	HA10_MOUSE	57 - 65 1037.4960 1036.4888 1036.4461 0.0426 0 FDSDAETPR
		265 - 274 1055.6493 1054.6421 1054.6174 0.0246 0 WASVVVPLGK
		143 - 152 1193.6145 1192.6072 1192.5975 0.0097 0 DYIALNEDLK
		133 - 142 1205.5664 1204.5591 1204.5512 0.0079 0 GYLQYAYDGR
		90 - 100 1273.6419 1272.6346 1272.6210 0.0136 0 GNEQSFHVSLR
		168 - 178 1343.6016 1342.5944 1342.5941 0.0002 0 WEQAGAAEYYR
		153 - 165 1388.7560 1387.7487 1387.7459 0.0028 0 TWTAADVAAIITR
		167 - 178 1471.7228 1470.7155 1470.6891 0.0264 1 KWEQAGAAEYYR
		88 - 100 1472.7635 1471.7562 1471.7531 0.0031 1 AKGNEQSFHVSLR
		179 - 191 1651.8043 1650.7971 1650.8075 -0.0104 0 AYLEAECVEWLLR
		43 - 56 1671.8560 1670.8487 1670.8667 -0.0180 0 FIIVGYVDDTQFVR									1671.8560	1670.8487	1670.8667	-0.0180	0	23	0.078	1	FIIVGYVDDTQFVR
		28 - 42 1694.8429 1693.8356 1693.8423 -0.0067 0 YFETSVSRPGLGEPR
		208 - 223 1742.8461 1741.8388 1741.8495 -0.0107 0 THVTHHPGSEGDVTLR
		70 - 83 1807.7732 1806.7659 1806.7671 -0.0012 0 APWMEQEGPEYWER
		70 - 83 1823.7592 1822.7519 1822.7620 -0.0101 0 APWMEQEGPEYWER Oxidation (M)
		133 - 152 2380.1603 2379.1530 2379.1382 0.0148 1 GYLQYAYDGRDYIALNEDLK
46	HBA_MOUSE										1529.8170	1528.8097	1528.7269	0.0828	0	29	0.021	1	IGGHGAEYGAEALER
											1819.9260	1818.9187	1818.8689	0.0499	0	48	0.00024	1	TYFPHFDVSHGSAQVK
47	HBB1_MOUSE	31 - 40 1274.7137 1273.7064 1273.7182 -0.0118 0 LLVVYPWTQR									1274.7230	1273.7157	1273.7182	-0.0025	0	36	0.0051	1	LLVVYPWTQR
		121 - 132 1294.6397 1293.6325 1293.6353 -0.0028 0 DFTPAAQAAFQK
		18 - 30 1302.7163 1301.7090 1301.6211 0.0880 0 VNSDEVGGEALGR
		105 - 120 1714.0172 1713.0099 1713.0123 -0.0024 0 LLGNMIVIVLGHHLGK
		105 - 120 1730.0074 1729.0002 1729.0072 -0.0070 0 LLGNMIVIVLGHHLGK Oxidation (M)
		67 - 82 1756.9044 1755.8971 1755.9155 -0.0184 0 VITAFNDGLNHLDSLK
		41 - 59 1980.9246 1979.9173 1979.8934 0.0239 0 YFDSFGDLSSASAIMGNAK
		41 - 59 1996.9143 1995.9071 1995.8883 0.0187 0 YFDSFGDLSSASAIMGNAK Oxidation (M)
		83 - 104 2572.2212 2571.2139 2571.2175 -0.0036 1 GTFASLSELHCDKLHVDPENFR
48	HEMO_MOUSE	370 - 377 937.4938 936.4865 936.5141 -0.0275 1 LYVSSGRR
		378 - 384 973.5299 972.5226 972.5433 -0.0206 0 LWWLDLK
		197 - 204 1079.4330 1078.4257 1078.4542 -0.0284 0 YYCFQGNK
		225 - 233 1100.4580 1099.4507 1099.4756 -0.0249 0 DYFVSCPGR									1100.4700	1099.4627	1099.4756	-0.0129	0	41	0.00063	1	DYFVSCPGR
		167 - 174 1128.5060 1127.4987 1127.5188 -0.0201 0 WFWDFATR
		377 - 384 1129.6290 1128.6217 1128.6444 -0.0226 1 RLWWLDLK
		208 - 218 1212.6110 1211.6037 1211.6298 -0.0261 0 FNPVTGEVPPR									1212.6300	1211.6227	1211.6298	-0.0071	0	35	0.0052	1	FNPVTGEVPPR
		197 - 207 1495.6880 1494.6807 1494.7077 -0.0270 1 YYCFQGNKFLR
		90 - 102 1504.7640 1503.7567 1503.7834 -0.0266 1 WKNPITSVDAAFR									1504.7629	1503.7556	1503.7834	-0.0277	1	41	0.0013	1	WKNPITSVDAAFR
		270 - 282 1516.6740 1515.6667 1515.6895 -0.0227 0 GATYAFTGSHYWR									1516.7061	1515.6988	1515.6895	0.0094	0	45	0.00049	1	GATYAFTGSHYWR
		255 - 269 1638.7620 1637.7547 1637.7831 -0.0284 0 CSPDPGLTALLSDHR
		151 - 165 1727.7710 1726.7637 1726.7732 -0.0095 0 GECQSEGVLFFQGNR									1727.7710	1726.7637	1726.7732	-0.0095	0	64	6.6e-006	1	GECQSEGVLFFQGNR
		445 - 460 1755.8710 1754.8637 1754.8985 -0.0347 1 SLPQPQKVNSILGCSQ
		151 - 166 1855.8410 1854.8337 1854.8682 -0.0345 1 GECQSEGVLFFQGNRK
		208 - 224 1927.9700 1926.9627 1926.9951 -0.0324 1 FNPVTGEVPPRYPLDAR
		346 - 369 2448.1280 2447.1207 2447.1638 -0.0430 0 ELGSPPGISLETIDAAFSCPGSSR
		130 - 150 2472.1130 2471.1057 2471.1579 -0.0522 0 LFQEEFPGIPYPPDAAVECHR									2472.1169	2471.1096	2471.1579	-0.0483	0	79	1.5e-007	1	LFQEEFPGIPYPPDAAVECHR
		385 - 409 2785.2630 2784.2557 2784.3177 -0.0619 1 SGAQATWTEVSWPHEKVDGALCLDK
49	IGHG1_MOUSE	126 - 135 1100.6528 1099.6455 1099.6488 -0.0034 0 DVLTITLTPK
		222 - 232 1210.6859 1209.6786 1209.6757 0.0029 0 APQVYTIPPPK
		200 - 211 1243.6627 1242.6555 1242.6608 -0.0053 0 VNSAAFPAPIEK
		222 - 237 1813.9147 1812.9074 1812.9444 -0.0369 1 APQVYTIPPPKEQMAK Oxidation (M)
		179 - 194 1869.8743 1868.8671 1868.9090 -0.0420 0 SVSELPIMHQDWLNGK Oxidation (M)
		270 - 286 1980.0182 1979.0110 1978.9094 0.1016 0 NTQPIMNTNGSYFVYSK Oxidation (M)
		3 - 30 2876.4845 2875.4772 2875.4459 0.0313 0 TTPPSVYPLAPGSAAQTNSMVTLGCLVK Oxidation (M)
		292 - 316 2905.3536 2904.3463 2904.2997 0.0466 0 SNWEAGNTFTCSVLHEGLHNHHTEK
		101 - 125 2922.4379 2921.4307 2921.3947 0.0359 0 DCGCKPCICTVPEVSSVFIFPPKPK
50	KNG1_MOUSE	389 - 396 891.4597 890.4524 890.4709 -0.0185 0 SVTVQETK
		306 - 315 961.5227 960.5154 960.5240 -0.0085 0 ATSQVVAGTK
		316 - 323 1010.5642 1009.5569 1009.5596 -0.0027 0 YVIEFIAR									1010.5640	1009.5567	1009.5596	-0.0029	0	31	0.014	1	YVIEFIAR
		380 - 388 1060.5609 1059.5536 1059.5613 -0.0078 0 RPPGFSPFR									1060.5610	1059.5537	1059.5613	-0.0076	0	36	0.0062	1	RPPGFSPFR
		50 - 58 1105.5015 1104.4942 1104.5134 -0.0192 0 SGNQYMLHR
		269 - 278 1112.5701 1111.5628 1111.5761 -0.0132 0 DIPVDSPELK
		50 - 58 1121.5011 1120.4939 1120.5083 -0.0145 0 SGNQYMLHR Oxidation (M)
		230 - 239 1181.5448 1180.5375 1180.5546 -0.0171 0 GNLFMDINNK Oxidation (M)
		65 - 75 1249.5569 1248.5496 1248.5662 -0.0166 0 TDGSPTFYSFK
		369 - 379 1341.5300 1340.5227 1340.5523 -0.0296 0 CQALDMTEMAR Oxidation (M)
		369 - 379 1357.5207 1356.5134 1356.5472 -0.0338 0 CQALDMTEMAR 2 Oxidation (M)
		115 - 126 1515.6814 1514.6741 1514.7075 -0.0334 0 ENEFFIVTQTCK									1515.6810	1514.6737	1514.7075	-0.0338	0	50	0.00017	1	ENEFFIVTQTCK
		330 - 342 1537.6480 1536.6408 1536.6613 -0.0206 0 ESNTELAEDCEIK
		210 - 229 2215.8681 2214.8609 2214.9422 -0.0813 0 FPSLHGDCVALPNGDDGECR
		279 - 299 2445.1027 2444.0955 2444.1760 -0.0805 0 EVLGHSIAQLNAENDHPFYYK
		343 - 362 2448.0244 2447.0171 2447.1110 -0.0938 0 HLGQSLDCNANVYMRPWENK Oxidation (M)
		208 - 229 2501.0132 2500.0059 2500.0859 -0.0800 1 ERFPSLHGDCVALPNGDDGECR
		137 - 160 2689.2287 2688.2215 2688.2927 -0.0712 0 AYFPCIGCVHAISTDSPDLEPVLK
51	KLKB1_MOUSE	33 - 49 1870.7670 1869.7597 1869.8567 -0.0969 0 GGDLAAIYTPDAQYCQK
		50 - 56 948.3461 947.3388 947.4106 -0.0717 0 MCTFHPR
		50 - 56 964.3520 963.3447 963.4055 -0.0607 0 MCTFHPR Oxidation (M)
		57 - 69 1492.7490 1491.7417 1491.8159 -0.0742 0 CLLFSFLAVTPPK
		75 - 89 1759.7700 1758.7627 1758.8432 -0.0805 1 FGCFMKESITGTLPR Oxidation (M)
		103 - 113 1353.5230 1352.5157 1352.5826 -0.0669 0 QCGHQISACHR
		103 - 117 1872.7950 1871.7877 1871.8519 -0.0642 1 QCGHQISACHRDIYK
		181 - 192 1237.5690 1236.5617 1236.6349 -0.0732 0 SADNLVSGFSLK
		263 - 285 2500.1750 2499.1677 2499.2539 -0.0862 0 SGRPSPPIPQENAISGYSLLTCR
		286 - 295 1239.5550 1238.5477 1238.6190 -0.0712 1 KTRPEPCHSK
		287 - 295 1111.4700 1110.4627 1110.5240 -0.0613 0 TRPEPCHSK
		328 - 346 2422.0060 2420.9987 2421.0803 -0.0815 1 CQFFIYSLLPQDCKEEGCK
		360 - 373 1519.6580 1518.6507 1518.7136 -0.0629 0 ITYGMQGSSGYSLR
		360 - 373 1535.6420 1534.6347 1534.7085 -0.0738 0 ITYGMQGSSGYSLR Oxidation (M)
52	KV3A_MOUSE										1616.8929	1615.8856	1615.8681	0.0175	0	116	5e-011	1	LLIYAASNQGSGVPAR
											1855.0450	1854.0377	1854.0210	0.0167	0	127	1.7e-012	1	DIVLTQSPASLAVSLGQR
	KV3D_MOUSE										1155.4580	1154.4507	1154.5607	-0.1100	0	81	6.8e-008	1	EVPYTFGGGTK
											1616.8929	1615.8856	1615.8681	0.0175	0	116	5e-011	1	LLIYAASNQGSGVPAR
											1855.0450	1854.0377	1854.0210	0.0167	0	127	1.7e-012	1	DIVLTQSPASLAVSLGQR
53
	KV5J_MOUSE										1926.9180	1925.9107	1925.9000	0.0107	0	48	0.0002	1	DIQMTQTTSSLSASLGDR + Oxidation (M)
	KV5AB_MOUSE										1028.5649	1027.5576	1027.5702	-0.0126	0	40	0.0017	1	LLIYYTSR
											1926.9180	1925.9107	1925.9000	0.0107	0	48	0.0002	1	DIQMTQTTSSLSASLGDR + Oxidation (M)
											2455.3501	2454.3428	2454.1815	0.1613	0	81	8.2e-008	1	ASQDISNYLNWYQQKPDGTVK
54	KV3N_MOUSE	1 - 18 1855.0262 1854.0189 1854.0210 -0.0021 0 DIVLTQSPASLAVSLGQR
		25 - 49 2905.2991 2904.2919 2904.2660 0.0259 0 ASQSVDYDGDSYMNWYQQKPGQPPK Oxidation (M)
		50 - 65 1687.9328 1686.9255 1686.9304 -0.0049 0 LLIYAASNLESGIPAR
55	MUC_MOUSE	121 - 129 903.4193 902.4120 902.4246 -0.0126 0 DGFSGPAPR
		21 - 30 1120.5480 1119.5407 1119.5528 -0.0121 0 NLVAMGCLAR Oxidation (M)
		301 - 309 1148.5440 1147.5367 1147.5444 -0.0077 0 EFVCTVTHR
		300 - 309 1276.6330 1275.6257 1275.6393 -0.0136 1 KEFVCTVTHR
		65 - 76 1319.7520 1318.7447 1318.7496 -0.0049 0 YLATSQVLLSPK
		328 - 339 1330.7560 1329.7487 1329.7557 -0.0070 0 HPPAVYLLPPAR									1330.7770	1329.7697	1329.7557	0.0140	0	38	0.0019	1	HPPAVYLLPPAR
		287 - 299 1505.6710 1504.6637 1504.6728 -0.0091 0 GVASVCVEDWNNR
		77 - 89 1512.7200 1511.7127 1511.7177 -0.0050 0 SILEGSDEYLVCK
		356 - 369 1603.8230 1602.8157 1602.8154 0.0003 0 GFSPADISVQWLQR									1603.9100	1602.9027	1602.8154	0.0873	0	82	7.5e-008	1	GFSPADISVQWLQR
		287 - 300 1633.7740 1632.7667 1632.7678 -0.0010 1 GVASVCVEDWNNRK
		61 - 76 1662.9380 1661.9307 1661.9352 -0.0044 1 TGGKYLATSQVLLSPK
		155 - 170 1749.8750 1748.8677 1748.8832 -0.0155 0 LVESGFTTDPVTIENK
		340 - 355 1860.9760 1859.9687 1859.9774 -0.0087 1 EQLNLRESATVTCLVK
		318 - 339 2510.3720 2509.3647 2509.3957 -0.0310 1 FISKPNEVHKHPPAVYLLPPAR
56	MUG1_MOUSE	1443 - 1450 882.4711 881.4638 881.5334 -0.0696 0 NLQPAIVK
		1266 - 1273 900.4646 899.4573 899.4501 0.0072 0 YGAVTFSR
		351 - 358 944.5325 943.5252 943.5279 -0.0027 0 HGIPFFVK
		146 - 153 981.5257 980.5184 980.5113 0.0071 1 FRVVSMDK
		1292 - 1299 993.4812 992.4739 992.4675 0.0064 0 FQVENSNR
		856 - 865 1155.6154 1154.6081 1154.6084 -0.0003 0 HTSSWLVTPK
		351 - 360 1199.6934 1198.6862 1198.6974 -0.0113 1 HGIPFFVKVR
		436 - 446 1237.6511 1236.6438 1236.6502 -0.0064 0 HVAYAVYSLSK
		254 - 265 1345.7193 1344.7120 1344.7189 -0.0069 0 YTYGKPVPGHVK
		1038 - 1049 1378.7267 1377.7194 1377.7292 -0.0098 0 EGNTWLTAFVLK
		564 - 576 1409.7022 1408.6949 1408.6946 0.0003 0 FSTSQSLPASQTR
		1387 - 1399 1446.8376 1445.8304 1445.8315 -0.0012 0 MLSGFIPLKPTVK Oxidation (M)
		577 - 590 1529.7994 1528.7921 1528.8031 -0.0110 0 LQVTASPQSLCGLR
		1277 - 1291 1597.8272 1596.8199 1596.8359 -0.0159 0 TTLVTIQSTGSFSQK
		948 - 962 1619.8140 1618.8068 1618.8137 -0.0069 0 AHFSVMGDILSSAIR Oxidation (M)
		1150 - 1165 1754.9569 1753.9496 1753.8933 0.0563 1 ALMAYAFALAGNQNKR Oxidation (M)
		189 - 204 1766.8387 1765.8314 1765.8709 -0.0395 0 QMSFSLAAEPIQGPYK
		189 - 204 1782.8410 1781.8337 1781.8658 -0.0320 0 QMSFSLAAEPIQGPYK Oxidation (M)
		516 - 531 1840.9071 1839.8998 1839.9150 -0.0152 0 FALEIPVEFSMVPMAK 2 Oxidation (M)
		31 - 46 1913.9349 1912.9276 1912.9492 -0.0215 0 YMVLVPSQLYTETPEK Oxidation (M)
		676 - 692 1964.9709 1963.9636 1963.9899 -0.0263 0 LPIICFDYGMVPISAPR Oxidation (M)
		210 - 228 2267.0944 2266.0872 2266.0575 0.0297 1 ESGEKEEHSFTVMEFVLPR Oxidation (M)
		154 - 172 2269.2436 2268.2364 2268.2551 -0.0187 1 MLRPLNELLPLAYIEDPKK Oxidation (M)
		124 - 145 2477.3270 2476.3197 2476.3325 -0.0128 1 NKESVVFVQTDKPVYKPGQSVK
57	PHLD_MOUSE	80 - 86 905.4029 904.3956 904.4039 -0.0083 0 YHDVSER
		810 - 818 913.5149 912.5076 912.5140 -0.0064 0 NQVVVAAGR
		797 - 805 951.5176 950.5103 950.5185 -0.0082 0 FGSSLVSVR
		188 - 195 1013.5101 1012.5028 1012.4977 0.0051 0 IYDNLYGR
		620 - 628 1128.5895 1127.5822 1127.5763 0.0059 0 VYGYFLPNR
		643 - 653 1139.6098 1138.6025 1138.5982 0.0043 0 LGTSLSSGYVR
		540 - 550 1247.6651 1246.6578 1246.6458 0.0120 0 GIVATFYSHPR
		784 - 796 1408.7124 1407.7051 1407.6994 0.0057 0 AQYVLTSPEASSR
		740 - 754 1489.7497 1488.7424 1488.7419 0.0005 0 ITDVTSGLLGGEDGR
		698 - 711 1548.8085 1547.8012 1547.8056 -0.0044 1 TQPALLSTFSGDRR
		675 - 689 1666.7951 1665.7878 1665.7966 -0.0088 0 MAFLTMTLHQGGATR 2 Oxidation (M)
		358 - 377 2163.0785 2162.0712 2162.0756 -0.0043 0 NLNHVSSPSASYTLSVPYAR
		755 - 773 2247.1349 2246.1277 2246.0057 0.1220 1 VYIYNGMYTTLGDMTGKCK 2 Oxidation (M)
58	PON1_MOUSE	75 - 83 962.5026 961.4953 961.4868 0.0084 0 SFDPSKPGK
		340 - 348 1027.6384 1026.6311 1026.6225 0.0086 0 LLIGTVFHK
		306 - 315 1156.6300 1155.6227 1155.6135 0.0092 0 IQNILSEDPK
		233 - 243 1319.7458 1318.7385 1318.7285 0.0101 0 YVYIAELLAHK
		32 - 45 1611.8364 1610.8291 1610.8337 -0.0046 0 EVTPVELPNCNLVK
		290 - 305 1853.9067 1852.8994 1852.8995 -0.0001 0 IFFYDAENPPGSEVLR									1853.8970	1852.8897	1852.8995	-0.0098	0	87	3e-008	1	IFFYDAENPPGSEVLR
		316 - 337 2313.2325 2312.2252 2312.2263 -0.0010 0 ITVVYAENGTVLQGTTVASVYK
		46 - 69 2522.3052 2521.2979 2521.2951 0.0028 0 GIETGAEDLEILPNGLTFFSTGLK
59	PROP_MOUSE	415 - 421 872.4342 871.4269 871.5127 -0.0857 1 LVVEEKR
		252 - 259 953.4075 952.4002 952.4185 -0.0183 0 TCDHPAPR
		129 - 138 1184.5720 1183.5647 1183.5768 -0.0120 1 QRVCDNPAPK
		260 - 271 1245.5410 1244.5337 1244.5356 -0.0019 0 HGGPFCAGDATR
		301 - 314 1564.6820 1563.6747 1563.6769 -0.0022 0 MSINCEGTPGQQSR
		301 - 314 1580.6730 1579.6657 1579.6718 -0.0061 0 MSINCEGTPGQQSR Oxidation (M)
		139 - 157 2118.8310 2117.8237 2117.8313 -0.0076 0 CGGHCPGEAQQSQACDTQK
		192 - 215 2547.1490 2546.1417 2546.1430 -0.0013 0 SCSAPAPSHQPPGKPCSGPAYEHK
60	RETBP_MOUSE	38 - 47 1155.6591 1154.6518 1154.6124 0.0394 0 FSGLWYAIAK
		108 - 117 1226.6934 1225.6861 1225.6243 0.0617 0 YWGVASFLQR									1226.6270	1225.6197	1225.6243	-0.0046	0	33	0.01	1	YWGVASFLQR
		172 - 181 1360.7268 1359.7195 1359.6564 0.0630 1 QRQEELCLER									1360.5830	1359.5757	1359.6564	-0.0807	1	32	0.0078	1	QRQEELCLER
		106 - 117 1501.8521 1500.8449 1500.7547 0.0902 1 MKYWGVASFLQR Oxidation (M)
		185 - 198 1789.9258 1788.9185 1788.8114 0.1071 0 WIEHNGYCQSRPSR									1789.8409	1788.8336	1788.8114	0.0222	0	46	0.0004	1	WIEHNGYCQSRPSR
		140 - 157 2080.0504 2079.0431 2078.9367 0.1064 0 LQNLDGTCADSYSFVFSR									2079.8799	2078.8726	2078.9367	-0.0641	0	90	1.2e-008	1	LQNLDGTCADSYSFVFSR
		48 - 68 2407.3093 2406.3020 2406.1954 0.1066 1 KDPEGLFLQDNIIAEFSVDEK
		81 - 103 2615.2728 2614.2656 2614.1567 0.1089 0 LLSNWEVCADMVGTFTDTEDPAK Oxidation (M)
61	SAMP_MOUSE	27 - 33 892.5301 891.5228 891.5330 -0.0102 1 KVFVFPR
		34 - 41 944.4437 943.4364 943.4247 0.0118 0 ESETDHVK
		66 - 75 1145.5800 1144.5727 1144.5764 -0.0037 0 SQSLFSYSVK
		76 - 85 1220.6514 1219.6442 1219.6560 -0.0119 1 GRDNELLIYK
		88 - 99 1343.6676 1342.6603 1342.6768 -0.0165 0 VGEYSLYIGQSK
		147 - 166 2133.0279 2132.0207 2132.0286 -0.0079 0 APPSIVLGQEQDNYGGGFQR									2133.0310	2132.0237	2132.0286	-0.0049	0	62	8e-006	1	APPSIVLGQEQDNYGGGFQR
62	THRB_MOUSE	498 - 505 902.4462 901.4389 901.4769 -0.0381 0 VTGWGNLR
		259 - 265 937.4281 936.4208 936.4487 -0.0279 0 LVENFCR
		361 - 369 1046.4918 1045.4846 1045.5080 -0.0234 0 IVEGWDAEK
		250 - 258 1140.5071 1139.4998 1139.5135 -0.0136 0 YQDFDPEVK
		597 - 605 1189.5670 1188.5597 1188.5716 -0.0118 0 YGFYTHVFR									1189.5610	1188.5537	1188.5716	-0.0178	0	39	0.0031	1	YGFYTHVFR
		370 - 380 1317.6764 1316.6691 1316.7063 -0.0372 0 GIAPWQVMLFR
		370 - 380 1333.6898 1332.6825 1332.7012 -0.0187 0 GIAPWQVMLFR Oxidation (M)
		312 - 324 1586.7049 1585.6976 1585.7048 -0.0072 0 TTDAEFHTFFNEK
		206 - 219 1599.7759 1598.7686 1598.7722 -0.0036 0 DNLSPPLGQCLTER
		382 - 396 1645.8011 1644.7938 1644.8141 -0.0203 0 SPQELLCGASLISDR
		579 - 593 1859.7975 1858.7902 1858.7766 0.0136 0 WYQMGIVSWGEGCDR Oxidation (M)
		325 - 341 1909.9412 1908.9339 1908.9403 -0.0064 0 TFGLGEADCGLRPLFEK
		467 - 483 2012.0231 2011.0158 2011.0237 -0.0078 0 KPVPFSDYIHPVCLPDK
		160 - 178 2154.9532 2153.9460 2153.9324 0.0136 0 NPDSSTTGPWCYTTDPTVR
		222 - 245 2600.3708 2599.3635 2599.3468 0.0168 0 LYQGNLAVTTLGSPCLPWNSLPAK
		467 - 491 2910.5899 2909.5826 2909.5473 0.0353 1 KPVPFSDYIHPVCLPDKQTVTSLLR
		506 - 534 3376.8856 3375.8784 3375.7860 0.0924 0 ETWTTNINEIQPSVLQVVNLPIVERPVCK
63	TRFE_MOUSE	288 - 295 915.4548 914.4476 914.4610 -0.0134 0 VAQEHFGK
		265 - 273 949.5270 948.5197 948.5504 -0.0308 0 IPSHAVVAR
		47 - 55 951.5156 950.5083 950.5185 -0.0102 0 TVLPPDGPR
		216 - 225 964.4823 963.4750 963.4661 0.0090 0 DGGGDVAFVK
		447 - 455 969.5221 968.5148 968.5330 -0.0182 0 GYYAVAVVK
		688 - 696 1118.5621 1117.5548 1117.5590 -0.0042 0 LLEACTFHK
		646 - 654 1122.5703 1121.5630 1121.5717 -0.0086 1 DLLFRDDTK
		362 - 370 1171.5611 1170.5538 1170.5604 -0.0066 0 WCALSHLER									1171.6050	1170.5977	1170.5604	0.0373	0	47	0.00041	1	WCALSHLER
		300 - 310 1238.6370 1237.6298 1237.6342 -0.0045 0 DFQLFSSPLGK
		688 - 697 1255.6207 1254.6134 1254.6179 -0.0044 1 LLEACTFHKH
		532 - 542 1306.5909 1305.5836 1305.5625 0.0211 0 EEYNGYTGAFR
		226 - 236 1313.7070 1312.6997 1312.7027 -0.0030 0 HTTIFEVLPEK
		373 - 383 1323.5976 1322.5904 1322.5812 0.0091 0 CDEWSIISEGK
		123 - 134 1349.6650 1348.6578 1348.6622 -0.0045 0 GTDFQLNQLEGK
		27 - 37 1360.5943 1359.5870 1359.5877 -0.0007 0 WCAVSEHENTK
		332 - 343 1419.7675 1418.7603 1418.7670 -0.0067 0 LYLGHNYVTAIR									1419.8610	1418.8537	1418.7670	0.0868	0	35	0.0017	1	LYLGHNYVTAIR
		298 - 310 1453.7625 1452.7552 1452.7612 -0.0060 1 SKDFQLFSSPLGK
		123 - 135 1477.7608 1476.7536 1476.7572 -0.0036 1 GTDFQLNQLEGKK
		240 - 251 1539.6998 1538.6926 1538.7035 -0.0109 0 DQYELLCLDNTR
		371 - 383 1552.7228 1551.7155 1551.7239 -0.0083 1 TKCDEWSIISEGK
		144 - 157 1560.8463 1559.8390 1559.8533 -0.0143 0 SAGWVIPIGLLFCK
		576 - 588 1579.6935 1578.6862 1578.6984 -0.0122 0 QEDFELLCPDGTR
		479 - 492 1623.7628 1622.7555 1622.7697 -0.0142 0 TAGWNIPMGMLYNR
		668 - 681 1634.7269 1633.7196 1633.7228 -0.0032 0 YLGAEYMQSVGNMR Oxidation (M)
		479 - 492 1639.7631 1638.7558 1638.7646 -0.0088 0 TAGWNIPMGMLYNR Oxidation (M)
		479 - 492 1655.7650 1654.7577 1654.7595 -0.0018 0 TAGWNIPMGMLYNR 2 Oxidation (M)									1656.8110	1655.8037	1655.7613	0.0424	0	74	6.8e-007	1	KPVDQYEDCYLAR
		668 - 682 1778.8111 1777.8038 1777.8127 -0.0089 1 YLGAEYMQSVGNMRK 2 Oxidation (M)
		498 - 512 1781.7497 1780.7424 1780.7402 0.0022 0 FDEFFSQGCAPGYEK
		237 - 251 1881.8658 1880.8585 1880.8686 -0.0102 1 ADRDQYELLCLDNTR
		573 - 588 1934.9126 1933.9054 1933.9203 -0.0150 1 NLKQEDFELLCPDGTR
		344 - 361 1957.8812 1956.8739 1956.8846 -0.0107 0 NQQEGVCPEGSIDNSPVK
		526 - 542 1990.8592 1989.8519 1989.8638 -0.0119 1 CAPNNKEEYNGYTGAFR									1990.8240	1989.8167	1989.8638	-0.0471	1	70	1.3e-006	1
		593 - 610 2007.9723 2006.9651 2006.9744 -0.0093 0 DFASCHLAQAPNHVVVSR									2007.9390	2006.9317	2006.9744	-0.0427	0	115	5e-011	1	DFASCHLAQAPNHVVVSR
		555 - 572 2037.9958 2036.9885 2036.9915 -0.0030 1 HQTVLDNTEGKNPAEWAK
		168 - 188 2230.0319 2229.0246 2229.0234 0.0012 0 AVSSFFSGSCVPCADPVAFPK
		589 - 610 2460.2937 2459.2864 2459.2855 0.0010 1 KPVKDFASCHLAQAPNHVVVSR
		619 - 641 2552.1905 2551.1832 2551.1722 0.0109 0 AVLTSQETLFGGSDCTGNFCLFK
		471 - 492 2568.2001 2567.1929 2567.1467 0.0462 1 SCHTGVDRTAGWNIPMGMLYNR 2 Oxidation (M)
64	KAC_MOUSE	100 - 106 926.3657 925.3584 925.3712 -0.0128 1 SFNRNEC
		40 - 47 990.5015 989.4942 989.4930 0.0012 1 WKIDGSER									990.5110	989.5037	989.4930	0.0107	1	44	0.0011	1	WKIDGSER
		81 - 91 1347.5800 1346.5727 1346.5673 0.0054 0 HNSYTCEATHK
		48 - 61 1591.7343 1590.7270 1590.7274 -0.0004 0 QNGVLNSWTDQDSK
		62 - 80 2227.0053 2225.9980 2225.9998 -0.0018 1 DSTYSMSSTLTLTKDEYER
		62 - 80 2243.0131 2242.0058 2241.9947 0.0111 1 DSTYSMSSTLTLTKDEYER Oxidation (M)
		48 - 75 3107.4916 3106.4843 3106.4401 0.0443 1 QNGVLNSWTDQDSKDSTYSMSSTLTLTK
		1 - 34 3571.8248 3570.8176 3570.7340 0.0836 0 ADAAPTVSIFPPSSEQLTSGGASVVCFLNNFYPK
65	ZA2G_MOUSE	230 - 236 897.4723 896.4650 896.4868 -0.0218 0 ISLHWNK
		161 - 167 903.4817 902.4745 902.4861 -0.0117 1 LKWEAEK
		240 - 247 989.5405 988.5332 988.5341 -0.0009 1 KLAFEPER
		199 - 209 1199.6490 1198.6417 1198.6557 -0.0140 0 IDPPTVTITSR
		220 - 229 1274.6032 1273.5959 1273.5913 0.0046 0 CLAYGFYPQR									1274.5959	1273.5886	1273.5913	-0.0027	0	39	0.0016	1	CLAYGFYPQR
		87 - 97 1318.7797 1317.7724 1317.7656 0.0068 1 AREEIFLVTLK									1318.8101	1317.8028	1317.7656	0.0373	1	56	2.4e-005	1	AREEIFLVTLK
		296 - 307 1340.6998 1339.6925 1339.6731 0.0194 1 VKDENNVVAQPQ
		281 - 292 1409.6837 1408.6765 1408.6735 0.0030 0 GFSQSLSVQWDR									1409.7200	1408.7127	1408.6735	0.0392	0	45	0.00055	1	GFSQSLSVQWDR
		132 - 144 1610.7125 1609.7052 1609.6936 0.0117 0 YAYDGEDFIEFNK									1610.7400	1609.7327	1609.6936	0.0392	0	52	0.0001	1	YAYDGEDFIEFNK
		175 - 187 1667.7727 1666.7654 1666.7694 -0.0040 1 AYLEEECPEMLKR
		175 - 187 1683.7738 1682.7665 1682.7643 0.0022 1 AYLEEECPEMLKR Oxidation (M)
		145 - 160 1706.9203 1705.9131 1705.9039 0.0092 0 EIPAWIPLDPAAANTK
		194 - 209 1807.9622 1806.9549 1806.9588 -0.0038 1 SHLDRIDPPTVTITSR
		42 - 62 2407.0915 2406.0842 2406.1028 -0.0186 0 FQATAFLNDQAFFHYNSNSGK
		63 - 86 2831.3152 2830.3079 2830.2867 0.0212 1 AEPVGPWSQVEGMEDWEKESQLQR Oxidation (M)
66	VTDB_MOUSE	395 - 402 965.5423 964.5350 964.5229 0.0121 0 QLTSFIEK
		42 - 50 1051.6150 1050.6077 1050.6073 0.0004 0 SLSLILYSR									1051.6010	1050.5937	1050.6073	-0.0136	0	43	0.00059	1	SLSLILYSR
		394 - 402 1121.6268 1120.6196 1120.6240 -0.0044 1 RQLTSFIEK
		219 - 228 1146.5144 1145.5071 1145.5175 -0.0104 0 VCSQYAAYGK
		354 - 363 1147.6331 1146.6259 1146.6284 -0.0026 0 TQVPEVFLSK
		208 - 218 1272.6629 1271.6556 1271.6656 -0.0100 0 HLSLLTTMSNR
		208 - 218 1288.6679 1287.6606 1287.6605 0.0001 0 HLSLLTTMSNR Oxidation (M)
		353 - 363 1303.7321 1302.7248 1302.7295 -0.0047 1 RTQVPEVFLSK									1303.7690	1302.7617	1302.7295	0.0322	1	58	1.7e-005	1	RTQVPEVFLSK
		52 - 65 1613.8035 1612.7962 1612.8096 -0.0134 0 FSSSTFEQVNQLVK
		430 - 444 1675.8249 1674.8177 1674.8134 0.0043 1 TPNTSPAELKDMVEK Oxidation (M)
		51 - 65 1741.8893 1740.8820 1740.9046 -0.0225 1 KFSSSTFEQVNQLVK
		403 - 419 2088.7916 2087.7843 2087.8088 -0.0245 0 GQEMCADYSENTFTEYK Oxidation (M)
		95 - 114 2275.9268 2274.9195 2274.9344 -0.0149 0 SCESDAPFPVHPGTPECCTK
		374 - 393 2345.9987 2344.9914 2344.9974 -0.0060 0 ECCDTQDSVACFSTQSPLLK
		333 - 352 2351.0133 2350.0060 2350.0205 -0.0145 0 DLCGQSTTQAMDQYTFELSR
		333 - 352 2367.0146 2366.0073 2366.0154 -0.0081 0 DLCGQSTTQAMDQYTFELSR Oxidation (M)
		265 - 284 2399.9460 2398.9387 2398.9385 0.0002 0 CCESTSEDCMASELPEHTIK Oxidation (M)
		181 - 201 2411.0425 2410.0352 2410.0425 -0.0073 0 NYLSMVGSCCTSANPTVCFVK Oxidation (M)
		243 - 264 2441.2971 2440.2898 2440.2849 0.0050 0 VPTANLENVLPLAEDFTEILSR									2441.1260	2440.1187	2440.2849	-0.1661	0	132	5.3e-013	1	VPTANLENVLPLAEDFTEILSR
		66 - 87 2562.0501 2561.0428 2561.0356 0.0072 0 EVVSLTEECCAEGADPTCYDTR
		154 - 180 3055.5789 3054.5716 3054.5014 0.0702 0 GFADQFLYEYSSNYGQAPLPLLVAYTK
67	TTHY_MOUSE	42 - 51 942.5175 941.5102 941.5181 -0.0079 0 GSPAVDVAVK
		56 - 68 1382.6536 1381.6463 1381.6149 0.0314 0 TSEGSWEPFASGK									1382.6200	1381.6127	1381.6149	-0.0022	0	91	1.1e-008	1	TSEGSWEPFASGK
		55 - 68 1510.7439 1509.7366 1509.7099 0.0267 1 KTSEGSWEPFASGK
		84 - 96 1554.8681 1553.8608 1553.8089 0.0519 1 FVEGVYRVELDTK									1554.8950	1553.8877	1553.8089	0.0789	1	36	0.0021	1	FVEGVYRVELDTK
		69 - 83 1587.8098 1586.8025 1586.7423 0.0602 0 TAESGELHGLTTDEK
		69 - 90 2438.2150 2437.2077 2437.1760 0.0317 1 TAESGELHGLTTDEKFVEGVYR									2438.1709	2437.1636	2437.1760	-0.0124	1	88	2e-008	1	TAESGELHGLTTDEKFVEGVYR
		101 - 123 2517.2331 2516.2258 2516.2083 0.0175 0 TLGISPFHEFADVVFTANDSGHR									2517.2190	2516.2117	2516.2083	0.0034	0	114	4.3e-011	1	TLGISPFHEFADVVFTANDSGHR
		124 - 147 2597.3065 2596.2993 2596.2809 0.0184 0 HYTIAALLSPYSYSTTAVVSNPQN
68	GELS_MOUSE	347 - 353 893.3981 892.3908 892.3708 0.0200 0 QANMEER Oxidation (M)
		739 - 746 941.5977 940.5905 940.5818 0.0087 1 RTPITVVR
		63 - 70 998.5633 997.5560 997.5345 0.0215 0 EPGLQIWR
		552 - 562 1072.5534 1071.5462 1071.5308 0.0153 0 DGGQTAPASIR
		728 - 736 1078.5335 1077.5263 1077.5090 0.0172 0 YIETDPANR
		60 - 70 1254.6963 1253.6890 1253.6880 0.0010 1 AGKEPGLQIWR									1254.7520	1253.7447	1253.6880	0.0567	1	49	9.6e-005	1	AGKEPGLQIWR
		176 - 186 1275.7160 1274.7088 1274.7094 -0.0007 0 HVVPNEVVVQR									1275.7260	1274.7187	1274.7094	0.0093	0	27	0.04	1	HVVPNEVVVQR
		583 - 595 1335.7019 1334.6946 1334.6830 0.0117 0 SGALNSNDAFVLK
		326 - 336 1348.6054 1347.5981 1347.5877 0.0104 0 SEDCFILDHGR
		712 - 726 1665.7622 1664.7549 1664.7740 -0.0191 1 DSQEEEKTEALTSAK
		146 - 160 1712.7680 1711.7608 1711.7729 -0.0121 0 EVQGFESSTFSGYFK
		596 - 613 1807.8774 1806.8701 1806.8787 -0.0086 0 TPSAAYLWVGAGASEAEK
		372 - 388 1829.9478 1828.9405 1828.9570 -0.0165 0 QTQVSVLPEGGETPLFK
		529 - 546 2064.0611 2063.0538 2063.0583 -0.0045 0 EPAHLMSLFGGKPMIIYK 2 Oxidation (M)
		42 - 59 2072.0369 2071.0296 2071.0407 -0.0112 0 VSEARPSTMVVEHPEFLK Oxidation (M)
		396 - 417 2341.1123 2340.1051 2340.0981 0.0069 0 DPDQTDGPGLGYLSSHIANVER
		625 - 646 2400.1135 2399.1062 2399.1029 0.0034 0 SQHVQVEEGSEPDAFWEALGGK
		301 - 325 2477.2028 2476.1955 2476.2015 -0.0060 0 VSNGAGSMSVSLVADENPFAQGALR
		301 - 325 2493.2174 2492.2102 2492.1964 0.0137 0 VSNGAGSMSVSLVADENPFAQGALR Oxidation (M)
		456 - 479 2771.3669 2770.3596 2770.3278 0.0318 0 VPVDPATYGQFYGGDSYIILYNYR
		393 - 417 2797.3660 2796.3587 2796.3215 0.0372 1 NWRDPDQTDGPGLGYLSSHIANVER
		418 - 445 2905.3464 2904.3391 2904.2654 0.0737 0 VPFDAATLHTSTAMAAQHGMDDDGTGQK
69	VTNC_MOUSE	330 - 336 876.4422 875.4349 875.4501 -0.0151 0 EPQFISR
		168 - 175 911.4677 910.4604 910.4660 -0.0056 0 NGSLFAFR
		229 - 240 1364.6740 1363.6667 1363.6408 0.0260 0 FEDGVLDPGYPR
		218 - 228 1448.7770 1447.7697 1447.7248 0.0449 1 TYLFKGSQYWR
		324 - 336 1449.7460 1448.7387 1448.7007 0.0380 1 SSDGAREPQFISR
		353 - 366 1461.8020 1460.7947 1460.7623 0.0324 0 IYVTGSLSHSAQAK
		337 - 352 1665.8400 1664.8327 1664.8205 0.0123 1 NWHGVPGKVDAAMAGR
		337 - 352 1681.8490 1680.8417 1680.8154 0.0264 1 NWHGVPGKVDAAMAGR Oxidation (M)
		194 - 211 2001.0770 2000.0697 2000.0367 0.0331 0 LIQDVWGIEGPIDAAFTR								y
		176 - 193 2146.0290 2145.0217 2144.9836 0.0381 0 GQYCYELDETAVRPGYPK
70	GCAB_MOUSE										1913.8350	1912.8277	1912.9968	-0.1690	1	32	0.0084	1	APQVYVLPPPAEEMTKK + Oxidation (M)
71	GCB_MOUSE	216 - 223 926.4411 925.4338 925.4869 -0.0531 0 DLPSPIER
		309 - 317 1085.4311 1084.4238 1084.4607 -0.0369 0 TDSFSCNVR
		212 - 223 1381.6871 1380.6799 1380.7361 -0.0562 1 VNNKDLPSPIER
		234 - 249 1778.9415 1777.9343 1777.9726 -0.0383 0 APQVYILPPPAEQLSR									1778.8660	1777.8587	1777.9726	-0.1139	0	59	2e-005	1	APQVYILPPPAEQLSR
		97 - 113 1866.8426 1865.8353 1865.9015 -0.0662 0 LEPSGPISTINPCPPCK
		96 - 113 1994.9734 1993.9662 1993.9965 -0.0303 1 KLEPSGPISTINPCPPCK
		118 - 137 2154.0683 2153.0610 2153.0979 -0.0368 0 CPAPNLEGGPSVFIFPPNIK
		3 - 30 2835.2724 2834.2651 2834.3830 -0.1178 0 TTPPSVYPLAPGCGDTTGSSVTLGCLVK
72	LAC1_MOUSE	65 - 76 1392.6876 1391.6803 1391.6755 0.0049 0 YMASSYLTLTAR Oxidation (M)
		43 - 59 1791.8340 1790.8267 1790.8356 -0.0089 0 VDGTPVTQGMETTQPSK Oxidation (M)
		81 - 97 1985.8900 1984.8827 1984.8697 0.0130 0 HSSYSCQVTHEGHTVEK
		4 - 22 2048.9977 2047.9904 2047.9949 -0.0045 0 SSPSVTLFPPSSEELETNK
73	LAC2_MOUSE	43 - 59 1700.8419 1699.8346 1699.8376 -0.0030 0 ANGTPITQGVDTSNPTK
		79 - 96 2075.8853 2074.8780 2074.9014 -0.0234 0 SHNSFTCQVTHEGDTVEK
		4 - 22 2104.0477 2103.0404 2103.0735 -0.0331 1 STPTLTVFPPSSEELKENK
		23 - 42 2150.0994 2149.0921 2149.1241 -0.0320 0 ATLVCLISNFSPSGVTVAWK
		60 - 78 2270.0658 2269.0585 2269.0585 0.0000 1 EGNKFMASSFLHLTSDQWR Oxidation (M)
no serum proteins
74	ACTB_MOUSE	329 - 336 923.5398 922.5325 922.5600 -0.0274 1 IIAPPERK
		19 - 28 976.4206 975.4133 975.4409 -0.0276 0 AGFAGDDAPR
		327 - 335 1036.6250 1035.6177 1035.6440 -0.0263 1 IKIIAPPER
		197 - 206 1132.4910 1131.4837 1131.5196 -0.0359 0 GYSFTTTAER
		29 - 39 1198.6750 1197.6677 1197.6982 -0.0304 0 AVFPSIVGRPR
		51 - 62 1354.5910 1353.5837 1353.6160 -0.0323 1 DSYVGDEAQSKR									1198.7490	1197.7417	1197.6982	0.0436	0	59	8.8e-006	1	AVFPSIVGRPR
		360 - 372 1516.6650 1515.6577 1515.6953 -0.0376 0 QEYDESGPSIVHR
		313 - 326 1548.8100 1547.8027 1547.8051 -0.0024 1 MQKEITALAPSTMK
		197 - 210 1629.7810 1628.7737 1628.8158 -0.0420 1 GYSFTTTAEREIVR
		178 - 191 1639.8020 1638.7947 1638.8287 -0.0339 1 LDLAGRDLTDYLMK Oxidation (M)
		360 - 373 1644.7630 1643.7557 1643.7903 -0.0346 1 QEYDESGPSIVHRK
		239 - 254 1790.8580 1789.8507 1789.8846 -0.0338 0 SYELPDGQVITIGNER									1790.9370	1789.9297	1789.8846	0.0452	0	112	8.1e-011	1	SYELPDGQVITIGNER
		96 - 113 1954.0160 1953.0087 1953.0571 -0.0483 0 VAPEEHPVLLTEAPLNPK									1954.1360	1953.1287	1953.0571	0.0717	0	98	9e-010	1	VAPEEHPVLLTEAPLNPK
		292 - 312 2231.0020 2229.9947 2230.0575 -0.0628 0 DLYANTVLSGGTTMYPGIADR Oxidation (M)
		148 - 177 3199.5310 3198.5237 3198.6019 -0.0781 0 TTGIVMDSGDGVTHTVPIYEGYALPHAILR Oxidation (M)
	ACTG_MOUSE	329 - 336 923.5398 922.5325 922.5600 -0.0274 1 IIAPPERK
		19 - 28 976.4206 975.4133 975.4409 -0.0276 0 AGFAGDDAPR
		327 - 335 1036.6250 1035.6177 1035.6440 -0.0263 1 IKIIAPPER
		197 - 206 1132.4910 1131.4837 1131.5196 -0.0359 0 GYSFTTTAER
		29 - 39 1198.6750 1197.6677 1197.6982 -0.0304 0 AVFPSIVGRPR									1198.7490	1197.7417	1197.6982	0.0436	0	59	8.8e-006	1	AVFPSIVGRPR
		51 - 62 1354.5910 1353.5837 1353.6160 -0.0323 1 DSYVGDEAQSKR
		360 - 372 1516.6650 1515.6577 1515.6953 -0.0376 0 QEYDESGPSIVHR
		313 - 326 1548.8100 1547.8027 1547.8051 -0.0024 1 MQKEITALAPSTMK
		197 - 210 1629.7810 1628.7737 1628.8158 -0.0420 1 GYSFTTTAEREIVR
		178 - 191 1639.8020 1638.7947 1638.8287 -0.0339 1 LDLAGRDLTDYLMK Oxidation (M)
		360 - 373 1644.7630 1643.7557 1643.7903 -0.0346 1 QEYDESGPSIVHRK
		239 - 254 1790.8580 1789.8507 1789.8846 -0.0338 0 SYELPDGQVITIGNER									1790.9370	1789.9297	1789.8846	0.0452	0	112	8.1e-011	1	SYELPDGQVITIGNER
		96 - 113 1954.0160 1953.0087 1953.0571 -0.0483 0 VAPEEHPVLLTEAPLNPK									1954.1360	1953.1287	1953.0571	0.0717	0	98	9e-010	1	VAPEEHPVLLTEAPLNPK
		1 - 18 1999.0110 1998.0037 1997.8743 0.1294 0 MEEEIAALVIDNGSGMCK 2 Oxidation (M)
		292 - 312 2231.0020 2229.9947 2230.0575 -0.0628 0 DLYANTVLSGGTTMYPGIADR Oxidation (M)
		148 - 177 3199.5310 3198.5237 3198.6019 -0.0781 0 TTGIVMDSGDGVTHTVPIYEGYALPHAILR
75	APC_MOUSE	1350 - 1358 895.4676 894.4603 894.4446 0.0157 0 AVEFSSGAK
		1052 - 1059 982.4450 981.4377 981.5131 -0.0754 0 HVIEDEIK
		301 - 309 1012.5145 1011.5073 1011.5825 -0.0752 1 RLTSHLGTK
		2229 - 2237 1037.5977 1036.5904 1036.5851 0.0053 0 TMIHIPGLR
		1551 - 1559 1060.5699 1059.5626 1059.5084 0.0542 0 EVEKPDSEK
		837 - 846 1065.5056 1064.4983 1064.5098 -0.0115 1 GSLDSSRSEK
		715 - 725 1107.5473 1106.5400 1106.5576 -0.0176 0 MIAMGSAAALR Oxidation (M)
		364 - 375 1232.5891 1231.5819 1231.6520 -0.0701 1 DSVLLGNSRGSK
		1335 - 1346 1235.5227 1234.5154 1234.6153 -0.0999 0 LQASGLSSESTR
		2215 - 2226 1340.6701 1339.6628 1339.6918 -0.0290 0 QPLPTNMPSISR
		639 - 651 1455.6831 1454.6758 1454.7113 -0.0355 0 NVSSLIATNEDHR
		2342 - 2357 1660.8311 1659.8238 1659.8791 -0.0554 1 LSQLPRTSSPSTASTK
		1606 - 1621 1851.9077 1850.9004 1851.0730 -0.1725 1 KPSQLPVYKLLPAQNR
		326 - 346 2406.9276 2405.9203 2406.0284 -0.1081 1 DDMSRTLLAMSSSQDSCISMR Oxidation (M)
		413 - 433 2717.0885 2716.0813 2716.0264 0.0548 0 AYCETCWEWQEAHEQGMDQDK Oxidation (M)
76	CT160_MOUSE	185 - 192 882.4413 881.4340 881.4467 -0.0127 1 APRPRNDG
		1 - 7 914.4709 913.4636 913.4215 0.0421 1 MEYEAKK Oxidation (M)
		117 - 123 961.5574 960.5502 960.5215 0.0287 0 CLLLTWR
		124 - 131 1001.5703 1000.5631 1000.5189 0.0442 0 DNEELILR
		27 - 36 1108.6221 1107.6148 1107.5784 0.0364 1 QAAFRSSVSR
77	CUL1_MOUSE	588 - 598 1337.7287 1336.7214 1336.6557 0.0657 1 GELVTNCFKNR
		316 - 328 1582.8729 1581.8657 1581.7569 0.1088 1 NEDLGRMYNLVSR Oxidation (M)
		727 - 741 1708.9529 1707.9456 1707.9267 0.0189 0 HQQLLGEVLTQLSSR
		694 - 707 1756.7824 1755.7751 1755.8023 -0.0272 1 QEQETTHKNIEEDR
		74 - 90 1792.8230 1791.8157 1791.9518 -0.1361 1 KGQTPGGAQFVGLELYK
		377 - 397 2247.1634 2246.1561 2246.0677 0.0885 0 YNALVMSAFNNDAGFVAALDK Oxidation (M)
		648 - 676 3346.6390 3345.6317 3345.7958 -0.1641 1 LLVLEDENANVDEVELKPDTLIKLYLGYK
78	ESTN_MOUSE	486 - 492 911.4435 910.4362 910.4449 -0.0087 0 FWANFAR									911.4460	910.4387	910.4449	-0.0062	0	31	0.013	1	FWANFAR
		319 - 327 999.5267 998.5194 998.5284 -0.0089 0 APEEILAEK
		438 - 446 1098.5480 1097.5407 1097.5505 -0.0098 0 YRPSFVSDK
		360 - 370 1276.6530 1275.6457 1275.6492 -0.0035 0 MNEETASLLLR
		360 - 370 1292.6480 1291.6407 1291.6442 -0.0034 0 MNEETASLLLR Oxidation (M)
		360 - 371 1432.7490 1431.7417 1431.7504 -0.0086 1 MNEETASLLLRR
		426 - 437 1438.6280 1437.6207 1437.6234 -0.0027 0 DAGVSTYMYEFR
		360 - 371 1448.7460 1447.7387 1447.7453 -0.0065 1 MNEETASLLLRR Oxidation (M)
		426 - 437 1454.6250 1453.6177 1453.6183 -0.0006 0 DAGVSTYMYEFR Oxidation (M)
		287 - 299 1461.7750 1460.7677 1460.7722 -0.0044 1 QKTESELLEISGK
		328 - 340 1485.7720 1484.7647 1484.7663 -0.0016 0 SFNTVPYIVGFNK
		65 - 78 1600.8050 1599.7977 1599.8085 -0.0108 0 FAPPQPAEPWSFVK
		243 - 258 1615.8950 1614.8877 1614.8940 -0.0063 1 AISESGVVINTNVGKK
		423 - 437 1794.8410 1793.8337 1793.8406 -0.0069 1 SLRDAGVSTYMYEFR
		423 - 437 1810.8390 1809.8317 1809.8355 -0.0038 1 SLRDAGVSTYMYEFR Oxidation (M)
		96 - 111 1864.0050 1862.9977 1863.0063 -0.0086 1 ILSDMFSTEKEILPLK
		96 - 111 1879.9930 1878.9857 1879.0012 -0.0155 1 ILSDMFSTEKEILPLK Oxidation (M)
		112 - 129 2115.0190 2114.0117 2114.0241 -0.0124 0 ISEDCLYLNIYSPADLTK
		37 - 64 3031.6590 3030.6517 3030.6581 -0.0064 0 YISLEGFEQPVAVFLGVPFAKPPLGSLR
		33 - 64 3428.8970 3427.8897 3427.9270 -0.0373 1 VLGKYISLEGFEQPVAVFLGVPFAKPPLGSLR
		493 - 525 3697.6560 3696.6487 3696.7192 -0.0705 1 NGNPNGEGLPHWPEYDEKEGYLQIGATTQQAQR
79	ITIH2_MOUSE	489 - 499 1337.7156 1336.7083 1336.7139 -0.0056 0 FYNQVSTPLLR									1337.7260	1336.7187	1336.7139	0.0048	0	44	0.00076	1	FYNQVSTPLLR
		177 - 187 1419.7220 1418.7147 1418.7193 -0.0046 0 VQFELHYQEVK
		247 - 259 1468.7879 1467.7806 1467.7946 -0.0139 0 AHVSFKPTVAQQR
		476 - 488 1481.7560 1480.7487 1480.7521 -0.0034 1 IYGNQDTSSQLKK
		380 - 394 1582.8534 1581.8461 1581.8474 -0.0013 0 IQPSGGTNINEALLR
		342 - 356 1792.8222 1791.8149 1791.8176 -0.0027 0 TDDQFSVVDFNHNVR
		310 - 325 1794.8115 1793.8042 1793.9385 -0.1343 0 NILFVIDVSGSMWGIK Oxidation (M)
		208 - 222 1836.9328 1835.9255 1835.9352 -0.0096 0 HLEVNVWIIEPQGMR Oxidation (M)
		159 - 176 2005.9488 2004.9415 2004.9462 -0.0047 0 TLDMENFNTEVNIPPGAK Oxidation (M)
		94 - 112 2094.1503 2093.1430 2093.1520 -0.0090 0 LVNNSPLPQSVVFDVQIPK
		223 - 242 2254.1652 2253.1579 2253.1581 -0.0002 0 FLHVPDTFEGHFQGVPVISK
		335 - 356 2619.2984 2618.2911 2618.2724 0.0187 1 TILDDLRTDDQFSVVDFNHNVR
		611 - 638 3151.5917 3150.5844 3150.5325 0.0520 0 TILQMSLDHHIVTPLTAMVIENDAGDER 2 Oxidation (M)
		500 - 532 3644.8528 3643.8455 3643.7330 0.1125 0 NVQFNYPQASVTDVTQNNFHNYFGGSEIVVAGK
80	ITIH4_MOUSE	429 - 438 1017.4480 1016.4407 1016.5073 -0.0665 0 MALDNGGLAR
		153 - 162 1235.7350 1234.7277 1234.7107 0.0170 1 RLGMYELLLK
		153 - 162 1251.7400 1250.7327 1250.7056 0.0271 1 RLGMYELLLK Oxidation (M)
		538 - 546 1256.5960 1255.5887 1255.5808 0.0080 0 YIFHNFMER
		538 - 546 1272.6140 1271.6067 1271.5757 0.0311 0 YIFHNFMER Oxidation (M)
		908 - 920 1449.8790 1448.8717 1448.7987 0.0731 1 TVKVQGVDYLATR
		104 - 119 1592.9350 1591.9277 1591.8317 0.0960 1 QYSAAVGRGESAGIVK
		140 - 152 1666.0090 1665.0017 1664.9137 0.0880 0 ITFELIYQELLQR
		618 - 632 1670.0550 1669.0477 1668.9576 0.0902 0 LPLAAQAHPFRPPVR
		61 - 75 1673.9420 1672.9347 1672.8420 0.0927 0 ADAVQEATFQVELPR
		547 - 560 1740.0610 1739.0537 1738.9730 0.0808 0 LWALLTIQQQLEQR
		893 - 907 1794.9810 1793.9737 1793.8948 0.0790 1 DIVWEPPVEPDNTKR
		225 - 240 1807.9520 1806.9447 1806.8747 0.0700 0 SQSEQDTVLNGDFIVR
		140 - 153 1822.0850 1821.0777 1821.0148 0.0629 1 ITFELIYQELLQRR
		346 - 365 2090.1070 2089.0997 2089.1279 -0.0282 0 AHGGTNINNAVLLAVELLDR
		57 - 75 2142.0800 2141.0727 2141.1228 -0.0501 1 VVNRADAVQEATFQVELPR
		324 - 343 2235.0320 2234.0247 2234.1290 -0.1043 1 QSLVQATEENLNKAVNYASR
81	K2C6_MOUSE	57 - 65 897.4024 896.3951 896.4603 -0.0652 0 SLYGVGSSK
		171 - 177 906.4779 905.4707 905.4606 0.0100 0 FLEQQNK
		221 - 228 945.5125 944.5052 944.5039 0.0013 1 GRLDSELR
		540 - 548 1002.5213 1001.5140 1001.5029 0.0111 1 YTTTSSSKK
		404 - 412 1006.4214 1005.4141 1005.4913 -0.0771 1 GEMALKDAR Oxidation (M)
		162 - 170 1082.5940 1081.5868 1081.5920 -0.0052 1 FASFIDKVR
		229 - 238 1242.5598 1241.5525 1241.5234 0.0292 0 NMQDTVEDYK
		413 - 424 1300.6205 1299.6132 1299.7034 -0.0901 1 GKLEGLEDALQK
		315 - 326 1302.7000 1301.6927 1301.7078 -0.0151 0 SLDLDSIIAEVK
		14 - 27 1434.7582 1433.7509 1433.7374 0.0135 1 GYSASSARVPGLNR
		432 - 443 1523.7786 1522.7714 1522.8064 -0.0351 1 LLKEYQELMNVK Oxidation (M)
		196 - 210 1897.8755 1896.8682 1896.9039 -0.0357 0 QNLEPMFEQYISNLR Oxidation (M)
		196 - 211 2054.1102 2053.1029 2053.0050 0.0978 1 QNLEPMFEQYISNLRR Oxidation (M)
		288 - 314 3052.6512 3051.6439 3051.4277 0.2162 0 ALYEAELSQMQTHISDTSVVLSMDNNR
82	LIFR_MOUSE	229 - 237 1147.5975 1146.5902 1146.5345 0.0556 0 EWSDWSPLK
		596 - 605 1149.6850 1148.6777 1148.6189 0.0588 0 NDYIISVVAR
		662 - 670 1175.6247 1174.6174 1174.5441 0.0734 0 SEPCLLDWR
		343 - 352 1231.6787 1230.6715 1230.5815 0.0900 0 EIICSWNPGR
		494 - 503 1245.7159 1244.7086 1244.6189 0.0897 0 LNPYTAYTFR
		770 - 781 1403.8410 1402.8337 1402.7568 0.0769 1 SLEPHHSDIKLK
		217 - 228 1473.8287 1472.8214 1472.6837 0.1378 0 WHIDSPHFSGYK
		361 - 373 1488.8588 1487.8516 1487.7143 0.1372 0 NTEYTLFESISGK
		177 - 192 1702.0617 1701.0544 1700.9382 0.1162 0 TEPVALVLLNTMLSGK Oxidation (M)
		83 - 97 1840.9844 1839.9771 1839.8686 0.1086 1 DRFHSCHPLETTNVK
		915 - 931 1911.0025 1909.9952 1909.9744 0.0207 0 IEDTEIISPVAERPGER
		546 - 562 1969.1329 1968.1257 1968.0832 0.0425 0 NLIVYWKPLPINEANGK
		692 - 708 2173.0312 2172.0240 2172.0098 0.0142 0 YNFYLYGCTNQGYQLLR
		616 - 637 2358.0806 2357.0733 2357.1532 -0.0799 0 IASMEIPNDDITVEQAVGLGNR Oxidation (M)
		98 - 119 2400.1060 2399.0987 2399.2120 -0.1133 0 IPALSPGDHEVTINYLNGFQSK
83	MBL1_MOUSE	194 - 200 911.4619 910.4546 910.4548 -0.0002 0 LTYSNWK
		30 - 38 1023.4750 1022.4677 1022.4637 0.0040 0 TCSVIACGR
		96 - 104 1046.5390 1045.5317 1045.5226 0.0091 0 LANMEAEIR
		96 - 104 1062.5370 1061.5297 1061.5175 0.0122 0 LANMEAEIR Oxidation (M)
		144 - 157 1544.8350 1543.8277 1543.8028 0.0249 0 SLCTELQGTVAIPR									1544.8860	1543.8787	1543.8028	0.0759	0	81	8.9e-008	1	SLCTELQGTVAIPR
		129 - 141 1593.8340 1592.8267 1592.8020 0.0247 1 LFVTNHEKMPFSK Oxidation (M)
		91 - 104 1632.8560 1631.8487 1631.8188 0.0299 1 AIEEKLANMEAEIR Oxidation (M)
		142 - 157 1771.9890 1770.9817 1770.9661 0.0156 1 VKSLCTELQGTVAIPR
		144 - 163 2230.0060 2228.9987 2229.1059 -0.1071 1 SLCTELQGTVAIPRNAEENK
84	MBL2_MOUSE	134 - 141 957.5220 956.5147 956.5331 -0.0183 1 YFVSSVKK
		163 - 172 1103.5154 1102.5081 1102.5254 -0.0173 0 NAEENSAIQK
		176 - 186 1235.6421 1234.6348 1234.6557 -0.0209 0 DIAYLGITDVR
		187 - 198 1323.6025 1322.5952 1322.6102 -0.0150 0 VEGSFEDLTGNR									1323.6030	1322.5957	1322.6102	-0.0145	0	38	0.0023	1	VEGSFEDLTGNR
		149 - 162 1522.7193 1521.7120 1521.7245 -0.0125 0 ALCSEFQGSVATPR									1522.7190	1521.7117	1521.7245	-0.0128	0	78	3.1e-007	1	ALCSEFQGSVATPR
		97 - 112 1766.8320 1765.8247 1765.8370 -0.0122 0 AEFDTSEIDSEIAALR									1766.8320	1765.8247	1765.8370	-0.0122	0	80	1.8e-007	1	AEFDTSEIDSEIAALR
85	OST5_MOUSE	231 - 240 1247.6730 1246.6657 1246.6669 -0.0012 1 TSIYTKHLER
		47 - 59 1409.7810 1408.7737 1408.7211 0.0527 0 FGGAHNQAELPLR
		312 - 325 1603.9150 1602.9077 1602.9093 -0.0016 1 IHPEVDPSVITKLR
		142 - 155 1709.9610 1708.9537 1708.8858 0.0679 1 KMPFSYPQQITIEK
		213 - 227 1765.9760 1764.9687 1764.8716 0.0971 1 LAIDPNTCEVNTKYK
		241 - 257 2163.0190 2162.0117 2162.0948 -0.0831 1 WLKYFPIEQFHIVDGDR
86	SYT2_MOUSE	54 - 60 911.4750 910.4677 910.4548 0.0129 0 FFNEINK
		107 - 115 1098.5635 1097.5562 1097.4668 0.0895 1 NAMNMKDMK Oxidation (M)
		377 - 389 1364.6354 1363.6281 1363.7095 -0.0814 0 IFVGSNATGTELR
		303 - 322 2234.0795 2233.0722 2233.0870 -0.0148 1 MDVGGLSDPYVKIHLMQNGK 2 Oxidation (M)
		377 - 399 2572.3475 2571.3403 2571.2652 0.0751 1 IFVGSNATGTELRHWSDMLANPR
		334 - 355 2706.2043 2705.1970 2705.3376 -0.1406 1 KTLNPYFNESFSFEIPFEQIQK
87	THP1_MOUSE	252 - 260 1209.5980 1208.5907 1208.5760 0.0147 0 VFHCTQYVR
		404 - 415 1467.7950 1466.7877 1466.7517 0.0360 0 YNPYTQSVQVLR
		102 - 114 1621.7090 1620.7017 1620.7857 -0.0840 1 EDVMETVPWFPKK Oxidation (M)
		404 - 418 1811.9020 1810.8947 1810.9213 -0.0266 1 YNPYTQSVQVLRDTK
		40 - 55 1950.0460 1949.0387 1949.0482 -0.0095 1 IFQENHVSLLHIESRK
		150 - 166 1994.0890 1993.0817 1992.9767 0.1050 1 YFAELAMNYKHGDPIPK
		243 - 260 2216.1150 2215.1077 2215.0996 0.0081 1 DFLSGLAFRVFHCTQYVR
88	KPYM_MOUSE	311 - 318 1037.5142 1036.5069 1036.4728 0.0341 1 MMIGRCNR
		311 - 318 1053.5105 1052.5033 1052.4677 0.0355 1 MMIGRCNR Oxidation (M)
		270 - 278 1109.5139 1108.5067 1108.5737 -0.0670 1 IENHEGVRR
		489 - 499 1189.5690 1188.5617 1188.6284 -0.0667 1 VNLAMDVGKAR Oxidation (M)
		436 - 446 1340.6773 1339.6700 1339.7221 -0.0521 1 SAHQVARYRPR
		43 - 55 1359.7026 1358.6953 1358.6976 -0.0023 0 NTGIICTIGPASR
		278 - 293 1837.9420 1836.9347 1836.9039 0.0308 1 RFDEILEASDGIMVAR Oxidation (M)
		316 - 335 2349.2090 2348.2017 2348.1836 0.0181 1 CNRAGKPVICSTQMLEIMIK
		467 - 488 2501.2555 2500.2482 2500.2783 -0.0301 1 GIFPVLCKDAVLNAWAEDVDLR
		342 - 366 2510.1488 2509.1416 2509.1311 0.0104 0 AEGSDVANAVLDGADCIMLSGETAK Oxidation (M)
		141 - 161 2663.2808 2662.2735 2662.2294 0.0441 1 ITLDNAYMEKCDENILWLDYK Oxidation (M)
		279 - 304 2788.1603 2787.1530 2787.3999 -0.2470 1 FDEILEASDGIMVARGDLGIEIPAEK
89	DYN2_MOUSE	189 - 199 1225.6800 1224.6727 1224.6826 -0.0098 1 LAKEVDPQGLR
		5 - 15 1258.6860 1257.6787 1257.6638 0.0149 0 GMEELIPLVNK Oxidation (M)
		78 - 87 1297.6740 1296.6667 1296.5808 0.0859 0 TEYAEFLHCK
		584 - 594 1361.7780 1360.7707 1360.6887 0.0820 0 HVFAIFNTEQR
		524 - 535 1405.8100 1404.8027 1404.7435 0.0593 0 GWLTINNISLMK Oxidation (M)
		267 - 279 1537.8830 1536.8757 1536.7289 0.1468 1 HMADRMGTPHLQK Oxidation (M)
		192 - 206 1625.9270 1624.9197 1624.9147 0.0050 1 EVDPQGLRTIGVITK
		343 - 361 1960.0520 1959.0447 1958.9657 0.0791 1 RIEGSGDQVDTLELSGGAR
		326 - 342 1981.9340 1980.9267 1981.0342 -0.1075 1 TKALLQMVQQFGVDFEK
90	GAB2_MOUSE										1794.8020	1793.7947	1793.8188	-0.0241	1	33	0.0054	1	MSGGGGDDVVCTGWLRK
legend: the values, where is not specified, corrispond to less than 100 ppm as error tolerance in the research
